# Supplementary material for: Draft genome assembly and transcriptome data of the icefish Chionodraco myersi reveal the key role of mitochondria for a life without hemoglobin at subzero temperatures
Source: Commun Biol. 2019 Nov 29;2:443. doi: 10.1038/s42003-019-0685-y (PMC6884616; doi:10.1038/s42003-019-0685-y)
Supplement: Supplementary file 3 — Supplementary Data 1 [file 42003_2019_685_MOESM3_ESM.xlsx]

## Sheet: Foglio1
OG_ID	OG_ Annotation	C. myersi	C. aceratus	D. mawsoni	N. coriiceps
OG0000000	NLRC3-like	78	0	25	15
OG0000001	tripartite motif-containing 16-like	148	0	27	13
OG0000002	E3 ubiquitin- ligase TRIM21-like	134	4	30	13
OG0000003	extracellular calcium-sensing receptor-like	31	10	6	10
OG0000004	gamma-crystallin M3-like	56	6	30	30
OG0000005	immunoglobulin heavy	54	7	1	4
OG0000006	zinc finger 436-like isoform X2	64	2	13	14
OG0000007	E3 ubiquitin- ligase TRIM39-like	59	1	30	8
OG0000008	LRR and PYD domains-containing 12-like	88	1	10	4
OG0000009	neoverrucotoxin subunit alpha-like	24	1	5	5
OG0000010	myelin-oligodendrocyte glyco -like	4	1	1	4
OG0000011	myosin-7 isoform X3	16	15	12	9
OG0000012	histone H2B-like	52	2	19	4
OG0000013	histone H2A-like	53	2	19	6
OG0000014	phosphatase 1 regulatory subunit 12A	70	7	0	1
OG0000015	trace amine-associated receptor 13c-like	6	8	4	4
OG0000016	lactose-binding lectin l-2-like	22	13	7	5
OG0000017	MHC class Ia antigen	7	3	2	0
OG0000018	protocadherin-10-like isoform X1	34	1	5	7
OG0000019	LRR and PYD domains-containing 12-like	9	2	4	2
OG0000020	immunoglobulin light	21	11	0	0
OG0000021	novel immune-type receptor 3	7	3	2	3
OG0000022	low affinity immunoglobulin gamma Fc region receptor II-like	16	10	1	9
OG0000023	histone H3	30	3	15	5
OG0000024	B-cell receptor CD22-like	33	19	11	4
OG0000025	transposase element L1Md-A101 L1Md-A102 L1Md-A2	95	61	0	1
OG0000026	T cell receptor alpha chain	23	6	1	0
OG0000027	tubulin alpha chain-like	29	18	13	14
OG0000028	CD209 antigen-like isoform X1	7	3	7	6
OG0000029	macrophage mannose receptor 1-like	12	17	5	1
OG0000030	claudin-3-like	12	3	16	13
OG0000031	macrophage mannose receptor 1-like	20	14	9	3
OG0000032	alpha cardiac	15	8	10	5
OG0000033	sodium- and chloride-dependent GABA transporter 2-like	11	9	8	13
OG0000034	cadherin-10-like	4	10	10	2
OG0000035	NA	11	4	0	0
OG0000037	ephrin type-A receptor 7-like	5	10	7	5
OG0000038	histone H4-like	24	1	12	4
OG0000039	immunoglobulin mu heavy	3	0	0	0
OG0000040	WAS WASL-interacting family member 1-like	26	36	3	1
OG0000041	immunoglobulin light chain	25	8	0	0
OG0000042	tubulin beta-1 chain	20	3	13	15
OG0000043	zinc finger 271-like isoform X1	36	1	0	2
OG0000044	AC9 transposase	19	11	0	1
OG0000046	sterile alpha motif domain-containing 3-like	47	9	6	3
OG0000047	UDP-glucuronosyltransferase 2C1-like	14	6	9	2
OG0000048	reverse transcriptase	8	3	1	6
OG0000050	uncharacterized protein LOC101164121 isoform X4	64	36	0	8
OG0000051	PREDICTED: uncharacterized protein LOC109140644	49	29	5	5
OG0000052	transmembrane protease serine 9-like	8	4	5	4
OG0000053	histone H3	18	1	57	12
OG0000054	complement component c3	5	4	2	0
OG0000056	type I cytoskeletal 19-like	17	6	13	6
OG0000057	GTPase IMAP family member 4-like	28	9	7	6
OG0000058	Fc receptor 5	4	9	0	8
OG0000059	sodium channel type 8 subunit alpha-like isoform X1	3	7	7	15
OG0000060	olfactory receptor 52N4-like	19	3	6	7
OG0000061	zinc finger BED domain-containing 1-like	27	3	0	3
OG0000062	PREDICTED: uncharacterized protein LOC109141899	51	46	7	4
OG0000063	Sterile alpha motif domain-containing 3	21	18	12	0
OG0000064	histone H1-like	3	5	5	0
OG0000065	cytochrome P450 2J6-like	9	4	8	3
OG0000066	high-affinity choline transporter 1-like	11	10	6	6
OG0000067	Extracellular calcium-sensing receptor	30	0	0	0
OG0000069	Complement C1q tumor necrosis factor-related 3	9	5	7	4
OG0000070	GTPase IMAP family member 8-like	5	7	2	7
OG0000071	piggyBac transposable element-derived 4-like	32	42	2	2
OG0000072	melatonin receptor type 1B-B-like	18	4	5	3
OG0000073	PREDICTED: uncharacterized protein LOC102313162	5	6	1	1
OG0000074	piggyBac transposable element-derived 3-like	9	0	1	2
OG0000075	collagen alpha-4(IV) chain-like isoform X1	4	2	4	4
OG0000076	FBP32 precursor	18	15	4	2
OG0000077	sodium calcium exchanger 1 isoform X1	7	8	7	8
OG0000078	general transcription factor II-I repeat domain-containing 2-like	10	1	0	1
OG0000079	ADP-ribosylation factor 1	7	3	7	7
OG0000080	collagen alpha-2(V) chain	5	3	5	9
OG0000081	collagen alpha-1(XI) chain-like isoform X1	4	4	5	7
OG0000083	glutamate receptor 3-like isoform X1	2	5	8	6
OG0000084	cAMP-specific 3 ,5 -cyclic phosphodiesterase 4B-like isoform X2	6	6	6	13
OG0000085	neoverrucotoxin subunit alpha-like	16	7	4	3
OG0000086	receptor-type tyrosine- phosphatase S-like isoform X1	4	3	5	32
OG0000087	multidrug and toxin extrusion 1-like	5	3	3	3
OG0000088	C1q-related factor-like	7	7	7	7
OG0000089	receptor-type tyrosine- phosphatase mu isoform X4	2	2	4	1
OG0000090	potassium sodium hyperpolarization-activated cyclic nucleotide-gated channel 4	2	4	5	3
OG0000091	transducin-like enhancer 4 isoform X1	5	6	6	22
OG0000092	G2 M phase-specific E3 ubiquitin- ligase-like	6	35	2	7
OG0000093	uncharacterized protein LOC100003064	9	6	1	1
OG0000094	myosin-10 isoform X1	3	5	7	6
OG0000095	metabotropic glutamate receptor 4-like	3	3	6	3
OG0000096	piggyBac transposable element-derived 4-like	28	13	0	6
OG0000097	guanine nucleotide-binding G(q) subunit alpha isoform X1	5	3	5	4
OG0000099	LRR and PYD domains-containing 1b allele 2-like	17	19	4	0
OG0000100	zona pellucida ZPC5 isoform 1	47	21	5	5
OG0000101	immunoglobulin light chain isotype	30	0	2	0
OG0000102	ephrin type-B receptor 2-like	2	6	6	15
OG0000103	zinc finger BED domain-containing 1-like	21	22	0	2
OG0000105	trypsin-3	7	6	22	5
OG0000106	trihelix transcription factor GT-3b-like	4	10	6	1
OG0000107	nuclease HARBI1	28	8	0	0
OG0000108	glutamate receptor kainate 5-like	20	9	0	0
OG0000109	tropomyosin alpha-4 chain isoform X1	3	4	3	9
OG0000110	spectrin beta erythrocytic-like	2	4	2	1
OG0000111	serine threonine- phosphatase 2A 55 kDa regulatory subunit B beta isoform isoform X2	7	4	5	9
OG0000112	zona pellucida ZPAX1	45	20	1	0
OG0000113	FAM19A4-like	2	5	5	10
OG0000114	nucleic acid binding;DNA integration	33	1	2	2
OG0000115	nuclease HARBI1	59	4	0	4
OG0000116	N-lysine methyltransferase SETD8	16	27	2	3
OG0000117	CUGBP Elav-like family member 4 isoform X6	3	4	3	20
OG0000119	transposase element L1Md-A101 L1Md-A102 L1Md-A2	49	2	0	1
OG0000120	low choriolytic enzyme-like	20	5	2	1
OG0000121	gamma-aminobutyric acid receptor subunit beta-2 isoform X1	4	6	6	5
OG0000122	alpha-2-macroglobulin isoform X2	6	2	4	0
OG0000123	calcium calmodulin-dependent kinase type II subunit gamma isoform X11	4	5	6	4
OG0000124	solute carrier family 12 member 6 isoform X1	6	7	6	4
OG0000125	kinesin-1 heavy chain	5	5	3	4
OG0000126	PREDICTED: uncharacterized protein LOC106675182	43	27	0	3
OG0000127	dynamin-2-like isoform X1	5	5	1	6
OG0000128	calpain-1 catalytic subunit-like	5	4	2	5
OG0000130	nuclear factor brain-like	23	0	7	0
OG0000132	mitogen-activated kinase kinase kinase kinase 4-like isoform X13	3	3	3	2
OG0000133	transcription factor HES-5-like	12	2	5	6
OG0000134	nuclease HARBI1	43	18	0	2
OG0000135	ryanodine receptor 1-like isoform X1	5	2	5	1
OG0000136	hypothetical protein EH28_13727	35	32	4	0
OG0000139	very long-chain acyl- synthetase-like	7	5	6	3
OG0000140	unknown protein, partial	5	1	1	4
OG0000141	potassium voltage-gated channel subfamily C member 1 isoform X2	6	4	3	7
OG0000142	protocadherin gamma-A12-like	22	0	4	2
OG0000143	PREDICTED: uncharacterized protein LOC105030828 isoform X2	6	25	27	0
OG0000144	neuronal acetylcholine receptor subunit alpha-7	5	6	5	6
OG0000145	nucleic acid binding	37	10	2	0
OG0000146	amyloid beta A4 precursor -binding family A member 2-like isoform X1	8	5	5	8
OG0000147	gamma-aminobutyric acid receptor subunit alpha-5	6	3	6	10
OG0000148	solute carrier family 22 member 5-like	11	4	2	0
OG0000149	serine threonine- phosphatase alpha-2 isoform-like	5	4	6	4
OG0000150	zinc finger BED domain-containing 5-like	28	1	0	3
OG0000151	serine threonine- kinase pim-2-like	2	1	2	1
OG0000152	chitinase 1	10	4	7	7
OG0000153	adhesion G -coupled receptor L2-like isoform X1	3	4	5	10
OG0000154	coxsackievirus and adenovirus receptor homolog	6	6	3	0
OG0000155	heavy subunit	19	8	3	5
OG0000156	zinc finger BED domain-containing 1-like	6	11	40	0
OG0000157	radixin-like isoform X1	5	3	6	3
OG0000158	sarcoplasmic endoplasmic reticulum calcium ATPase 1 isoform X1	3	6	5	3
OG0000159	zinc finger 37-like	6	5	3	3
OG0000160	novel immune-type receptor 10	3	1	1	3
OG0000161	voltage-dependent L-type calcium channel subunit alpha-1F	3	2	4	8
OG0000162	carcinoembryonic antigen-related cell adhesion molecule 5-like	7	4	4	2
OG0000163	rho-related GTP-binding -C	5	4	5	8
OG0000164	unc-13 homolog A-like	2	2	3	3
OG0000166	immunoglobulin-like and fibronectin type III domain-containing 1	5	3	3	12
OG0000167	chloride intracellular channel 5-like	6	5	5	7
OG0000168	plasma membrane calcium-transporting ATPase 1-like isoform X1	4	7	6	1
OG0000169	type II cytoskeletal 8-like	7	1	8	4
OG0000171	sterile alpha motif domain-containing 3-like isoform X1	22	9	4	1
OG0000172	transcription factor COE3 isoform X1	2	4	3	7
OG0000173	zinc finger 180-	5	0	0	0
OG0000174	heat shock cognate 71 kDa -like	4	3	4	7
OG0000175	disco-interacting 2 homolog B-A-like isoform X3	3	5	3	3
OG0000176	sodium potassium-transporting ATPase subunit alpha-3 isoform X1	5	5	5	5
OG0000177	protocadherin alpha-3-like	29	1	1	3
OG0000178	ras-related Rab-3A-like	5	3	4	4
OG0000179	vesicular glutamate transporter 2	4	4	5	5
OG0000180	plexin-A1-like isoform X2	3	4	2	2
OG0000181	cytochrome P450 3A40-like	3	4	2	6
OG0000182	kinesin KIF1A isoform X1	2	2	4	8
OG0000183	PREDICTED: uncharacterized protein LOC104955996	7	3	4	3
OG0000184	retinoic acid receptor gamma-like isoform X1	4	2	4	8
OG0000187	ubiquitin-conjugating enzyme E2 D4-like	5	5	1	5
OG0000188	EH domain-containing 2-like	4	5	5	4
OG0000189	DELTA-sagatoxin-Srs1a-like	10	5	6	7
OG0000190	thymic-like	4	2	4	9
OG0000191	solute carrier family 41 member 1-like isoform X1	2	5	4	1
OG0000192	cytochrome P450 2K1-like	4	4	1	3
OG0000193	PREDICTED: uncharacterized protein LOC107681530	50	0	5	0
OG0000194	G2 M phase-specific E3 ubiquitin- ligase-like isoform X2	13	24	2	2
OG0000195	zinc finger BED domain-containing 4-like	12	5	0	0
OG0000197	general transcription factor II-I repeat domain-containing 2-like	23	8	1	2
OG0000198	homeobox Meis2 isoform X1	6	4	4	9
OG0000199	guanine nucleotide-binding G(I) G(S) G(T) subunit beta-1	4	3	4	5
OG0000200	hydroperoxide isomerase ALOXE3-like	9	4	3	2
OG0000201	E3 ubiquitin- ligase RBBP6 isoform X2	2	2	2	5
OG0000202	Sterile alpha motif domain-containing 3	16	7	1	4
OG0000203	ena VASP isoform X1	3	1	1	2
OG0000204	S-adenosylmethionine synthase isoform type-2-like	5	4	4	6
OG0000205	transcriptional enhancer factor TEF-5-like	5	5	3	5
OG0000207	CMRF35-like molecule 8 isoform X1	18	14	2	8
OG0000208	guanine nucleotide-binding G(i) subunit alpha-1	5	5	5	4
OG0000209	cytohesin-3	4	3	5	8
OG0000211	SLAM family member 6-like	14	6	3	1
OG0000212	granzyme B(G,H)-like	2	2	1	6
OG0000213	vascular cell adhesion 1-like	7	4	2	6
OG0000214	RAC-beta serine threonine- kinase-like	3	0	4	5
OG0000215	tyrosine- kinase Fgr isoform X2	4	3	5	5
OG0000216	voltage-dependent anion-selective channel 2-like isoform X1	4	5	4	7
OG0000217	potassium voltage-gated channel subfamily H member 8	4	3	5	3
OG0000218	POU class transcription factor 4	5	5	5	5
OG0000220	endophilin-A2-like isoform X1	4	4	4	3
OG0000221	myosin heavy fast skeletal muscle-like	3	0	0	1
OG0000222	up-regulator of cell proliferation-like	15	7	2	1
OG0000223	alpha-(1,3)-fucosyltransferase 9	5	3	2	0
OG0000224	suppressor SRP40-like isoform X1	4	3	3	14
OG0000225	serine threonine- kinase TAO2-like isoform X1	5	4	5	4
OG0000226	Pol poly nucleic acid binding	16	1	0	0
OG0000227	electroneutral sodium bicarbonate exchanger 1-like	4	4	5	10
OG0000228	cytoplasmic polyadenylation element-binding 3 isoform X3	2	3	2	7
OG0000229	14-3-3 beta alpha-A-like	5	4	5	4
OG0000230	voltage-gated potassium channel subunit beta-2-like isoform X1	4	3	2	6
OG0000231	serine threonine- phosphatase 2B catalytic subunit alpha isoform-like isoform X1	3	3	4	2
OG0000232	protocadherin alpha-3-like	19	0	0	6
OG0000233	E3 ubiquitin- ligase pellino homolog 1	3	5	4	4
OG0000234	Single-stranded DNA-binding 2	3	4	2	8
OG0000237	arf-GAP with SH3 ANK repeat and PH domain-containing 1 isoform X1	2	3	3	6
OG0000238	glutamate receptor kainate 1-like isoform X2	3	3	4	2
OG0000239	PREDICTED: uncharacterized protein LOC109194274 isoform X3	35	29	4	0
OG0000240	collagen alpha-1(XVIII) chain-like isoform X2	3	2	3	2
OG0000241	inactive ubiquitin carboxyl-terminal hydrolase 54-like isoform X1	3	3	2	9
OG0000244	serine threonine- kinase D3-like	2	1	4	4
OG0000245	neuronal-specific septin-3-like isoform X3	4	4	3	6
OG0000246	E3 ubiquitin- ligase Itchy-like	3	3	4	2
OG0000247	zona pellucida ZPAX3	10	18	0	4
OG0000248	hepatoma-derived growth factor-related 3	3	3	2	1
OG0000249	polypyrimidine tract-binding 2-like	2	4	3	3
OG0000250	scavenger receptor cysteine-rich type 1 M130-like	16	0	8	0
OG0000251	arf-GAP with ANK repeat and PH domain-containing 2	3	3	4	2
OG0000252	phosphatidylinositol 5-phosphate 4-kinase type-2 gamma-like	3	4	4	3
OG0000253	argonaute-2	4	4	5	5
OG0000254	paired box Pax-7-like isoform X1	2	2	3	4
OG0000255	-methionine sulfoxide oxidase MICAL2 isoform X1	3	4	3	16
OG0000256	DNA (cytosine-5)-methyltransferase 3B	5	3	3	5
OG0000257	sodium-dependent neutral amino acid transporter B(0)AT3-like	8	3	5	7
OG0000259	H-2 class II histocompatibility A-U alpha chain-like	3	1	1	1
OG0000261	ras-related Rap-2b	5	3	5	4
OG0000262	PREDICTED: uncharacterized protein LOC109138370	12	19	2	0
OG0000263	BMP retinoic acid-inducible neural-specific 3-like	4	4	4	2
OG0000264	copine-2	4	3	3	7
OG0000266	acidic leucine-rich nuclear phospho 32 family member E isoform X1	4	2	2	5
OG0000267	adenylate cyclase type 2-like isoform X2	3	3	3	2
OG0000269	gamma-enolase	4	4	3	3
OG0000270	Plastin-1	3	3	2	3
OG0000271	alpha-actinin-2	4	6	4	4
OG0000273	cyclin-dependent kinase 18	3	3	4	4
OG0000274	interleukin-1 receptor accessory -like 1-A isoform X1	25	0	0	0
OG0000275	voltage-dependent L-type calcium channel subunit beta-4-like	4	2	4	14
OG0000277	septin-8-A isoform X1	3	4	3	10
OG0000278	AF-9 isoform X1	24	29	1	0
OG0000279	glycine receptor subunit alpha-3 isoform X2	3	4	3	3
OG0000280	ras-related Rab-11B	5	3	4	4
OG0000281	alcohol dehydrogenase class-3 chain L	4	4	5	3
OG0000282	E3 ubiquitin- ligase RNF19B-like	5	1	5	5
OG0000283	dimethylaniline monooxygenase [N-oxide-forming] 5-like isoform X1	7	1	6	4
OG0000284	RNA-directed DNA polymerase from mobile element jockey-like	10	0	0	0
OG0000286	chromodomain-helicase-DNA-binding 3	3	4	4	7
OG0000288	mucin-2-like	2	2	1	1
OG0000291	histone-lysine N- H3 lysine-36 and H4 lysine-20 specific-like isoform X3	2	3	3	3
OG0000292	apolipo A-IV-like	11	7	5	3
OG0000295	small conductance calcium-activated potassium channel 2 isoform X1	4	4	4	8
OG0000296	LIM homeobox Lhx8-like isoform X1	4	2	4	7
OG0000297	abl interactor 2 isoform X5	3	3	4	9
OG0000298	novel immune-type receptor	5	2	1	1
OG0000299	beta-1,3-galactosyltransferase 2-like	11	6	4	2
OG0000300	ribosomal S6 kinase 2 alpha isoform X3	4	4	4	5
OG0000303	RNA-binding Musashi homolog 2 isoform X7	4	3	4	8
OG0000304	zinc finger MYM-type 1-like	28	33	2	1
OG0000305	ATP-dependent DNA helicase PIF1	25	13	1	1
OG0000306	oxysterol-binding 2-like isoform X2	3	3	4	13
OG0000307	synaptotagmin-2-like isoform X1	4	3	3	8
OG0000308	sperm plasma glyco 120	9	8	5	1
OG0000309	NXPE family member 3-like isoform X1	5	3	4	1
OG0000311	kalirin isoform X1	3	1	3	5
OG0000312	transmembrane 151B-like	6	3	4	5
OG0000313	inositol 1,4,5-trisphosphate receptor type 1-like isoform X1	2	3	3	3
OG0000314	SRSF kinase 1 isoform X1	4	3	2	5
OG0000315	tyrosine phosphatase type IVA 3	5	3	3	6
OG0000316	MAGUK p55 subfamily member 3 isoform X1	4	3	2	4
OG0000317	ribosyldihydronicotinamide dehydrogenase [quinone]-like	11	15	4	1
OG0000319	5-hydroxytryptamine receptor 3A-like	2	3	2	5
OG0000320	bestrophin-2-like isoform X1	3	2	3	1
OG0000321	serum amyloid P-component-like	6	2	6	5
OG0000322	immmunoglobulin light chain	3	2	2	0
OG0000323	volume-regulated anion channel subunit LRRC8C	5	4	4	5
OG0000324	alpha-taxilin	2	4	3	2
OG0000325	hepatic leukemia factor	3	2	3	5
OG0000326	CREB-binding -like isoform X2	2	4	4	0
OG0000329	ecto-ADP-ribosyltransferase 5-like isoform X1	2	2	2	3
OG0000330	desmoglein-2-like	3	2	3	3
OG0000331	signal-regulatory beta-2-like	3	2	0	3
OG0000332	serine threonine- kinase 25	3	4	4	3
OG0000333	endothelin-2-like	3	2	1	1
OG0000334	calcium-binding 2-like isoform X1	4	4	3	8
OG0000335	COUP transcription factor 2 isoform X1	4	4	4	6
OG0000337	interferon-induced with tetratricopeptide repeats 1-like	10	4	4	2
OG0000338	dachshund homolog 1-like isoform X1	2	1	2	3
OG0000339	GTPase IMAP family member 7-like	7	4	1	5
OG0000340	HERV-H LTR-associating 2-like	3	2	0	0
OG0000341	RNA-directed DNA polymerase from mobile element jockey	2	20	0	0
OG0000342	piggyBac transposable element-derived 2-like	13	18	0	1
OG0000343	zinc finger MYM-type 1-like	11	21	0	0
OG0000344	P2X purinoceptor 7-like	18	36	9	2
OG0000345	ATP-binding cassette sub-family A member 1-like	2	4	4	2
OG0000346	LINE-1 type transposase domain-containing 1	20	22	1	0
OG0000347	voltage-dependent calcium channel gamma-3 subunit	4	3	3	1
OG0000348	sentrin-specific protease 1-like isoform X1	7	43	0	2
OG0000349	retinoic acid receptor RXR-beta-A isoform X4	4	4	4	3
OG0000350	double C2-like domain-containing alpha	2	2	4	1
OG0000351	cAMP-dependent kinase catalytic subunit alpha	4	3	4	4
OG0000352	atlastin-2-like isoform X2	3	5	4	5
OG0000354	X-linked interleukin-1 receptor accessory -like 2	2	3	1	1
OG0000355	acid-sensing ion channel 1-like	3	4	2	5
OG0000356	glutaminase kidney mitochondrial-like	4	4	4	2
OG0000357	carboxy-terminal domain RNA polymerase II polypeptide A small phosphatase 1-like isoform X2	4	2	3	3
OG0000358	kelch 41	5	4	2	4
OG0000359	elongation factor 1-alpha	4	1	3	3
OG0000360	zinc finger MYM-type 1-like	3	11	0	0
OG0000361	phosphofurin acidic cluster sorting 2 isoform X1	2	2	3	1
OG0000363	olfactory receptor 6K3-like	18	15	0	0
OG0000364	neurocan core	3	2	1	1
OG0000365	adenosylhomocysteinase 3	4	3	3	7
OG0000367	rho guanine nucleotide exchange factor 4 isoform X3	4	4	2	12
OG0000368	zinc finger 397-like	38	0	6	0
OG0000371	hypoxanthine-guanine phosphoribosyltransferase-like	4	4	1	5
OG0000372	zinc finger ubi-d4 isoform X2	4	4	3	3
OG0000373	unconventional myosin-VIIa-like	3	3	4	1
OG0000374	ras and EF-hand domain-containing -like isoform X1	2	3	2	3
OG0000376	homeobox OTX1 B-like	3	3	3	4
OG0000378	calmodulin-A isoform X1	4	3	3	4
OG0000380	von Willebrand factor A domain-containing 7-like	5	4	3	4
OG0000381	interferon-inducible GTPase 5-like	5	3	4	0
OG0000382	myelin-oligodendrocyte glyco -like	7	8	4	2
OG0000383	phosphatidylinositol transfer beta isoform isoform X1	2	6	2	4
OG0000384	excitatory amino acid transporter 5-like	2	4	4	2
OG0000385	troponin fast skeletal muscle-like	2	1	1	0
OG0000387	casein kinase II subunit alpha -like	4	3	4	4
OG0000388	dedicator of cytokinesis 5 isoform X1	2	3	1	4
OG0000390	PREDICTED: uncharacterized protein LOC106097798	28	21	3	0
OG0000391	sodium potassium calcium exchanger 1	4	4	4	3
OG0000392	YTH domain-containing family 2	3	3	3	4
OG0000394	serine incorporator 1-like	2	3	4	1
OG0000395	intersectin-1 isoform X1	2	1	3	1
OG0000396	gamma-aminobutyric acid receptor subunit rho-2-like	3	3	3	1
OG0000398	mitochondrial uncoupling 2-like	4	4	4	4
OG0000399	glycerol-3-phosphate acyltransferase 4-like	2	3	3	4
OG0000400	phosphatidylinositol 4-phosphate 5-kinase type-1 alpha-like isoform X2	2	2	2	4
OG0000401	tyrosine- kinase BTK	2	2	3	3
OG0000402	serine threonine- kinase PAK 2-like	3	4	4	2
OG0000403	serine threonine- kinase DCLK2-like	3	3	4	5
OG0000406	serine threonine- kinase N1-like isoform X2	2	2	4	1
OG0000407	Transposable element Tcb2 transposase	45	0	0	1
OG0000408	gastrula zinc finger -like	4	0	0	0
OG0000410	beta-1,4-galactosyltransferase 1-like	2	2	1	1
OG0000411	unconventional myosin-X-like	2	3	2	2
OG0000413	nuclear GTPase SLIP-GC-like isoform X1	9	2	2	1
OG0000415	uncharacterized protein LOC109986372, partial	2	9	3	4
OG0000418	Potassium voltage-gated channel subfamily B member 2	4	5	3	4
OG0000419	dehydrogenase reductase SDR family member 13-like	5	3	3	2
OG0000420	G -coupled receptor kinase 5-like	3	4	4	2
OG0000421	hexokinase HKDC1	2	2	4	3
OG0000422	vertebrate ancient opsin-like	3	3	2	3
OG0000423	UDP-glucuronosyltransferase 2A1-like	2	1	2	0
OG0000424	neurocalcin-delta A	4	1	4	2
OG0000425	collagen alpha-1(X) chain	4	1	4	4
OG0000426	gamma-sarcoglycan	2	3	2	0
OG0000429	A disintegrin and metallo ase with thrombospondin motifs 3	3	3	4	2
OG0000430	dynein heavy chain axonemal-like	2	2	3	0
OG0000431	liver carboxylesterase 2-like	3	3	2	1
OG0000432	sialic acid-binding Ig-like lectin 7	3	1	6	2
OG0000433	calcium-binding mitochondrial carrier S -1	3	4	4	5
OG0000434	killer cell lectin-like receptor subfamily B member 1B allele A-like	18	9	2	0
OG0000435	butyrophilin 10 isoform X2	6	7	5	1
OG0000437	dihydropyrimidinase-related 2 isoform X1	3	4	3	5
OG0000438	leucine-rich repeat extensin 5 isoform X4	21	14	0	0
OG0000439	MICOS complex subunit mic25a-like isoform X2	3	3	3	4
OG0000440	Pol poly	15	0	0	0
OG0000441	carboxyl-terminal PDZ ligand of neuronal nitric oxide synthase -like	2	4	4	1
OG0000443	epidermal growth factor receptor substrate 15 isoform X1	3	3	2	1
OG0000444	ras-related Rab-5C-like	3	3	3	7
OG0000445	estrogen-related receptor gamma isoform X2	3	4	4	5
OG0000446	FAM49B	3	2	3	5
OG0000447	E3 ubiquitin- ligase TRIM63-like	2	2	2	2
OG0000448	gap junction	4	2	3	3
OG0000449	gap junction delta-2	4	4	4	3
OG0000450	calcium calmodulin-dependent kinase type 1-like	4	3	2	3
OG0000453	sodium potassium-transporting ATPase subunit beta-1-interacting 1	2	3	1	2
OG0000454	PH and SEC7 domain-containing 2 isoform X2	2	0	2	2
OG0000455	pleckstrin homology domain-containing family A member 6-like	3	35	4	3
OG0000456	gap junction alpha-3 -like	3	2	4	5
OG0000457	neuronal acetylcholine receptor subunit beta-2-like	3	4	4	4
OG0000458	endonuclease domain-containing 1 -like	4	2	4	4
OG0000459	phospholipid-transporting ATPase ID-like	4	3	3	3
OG0000460	prune homolog 2 isoform X1	3	3	2	3
OG0000461	high choriolytic enzyme 1-like	10	3	1	3
OG0000462	egl nine homolog 1 isoform X2	2	2	1	2
OG0000463	CUB and zona pellucida-like domain-containing 1	7	7	2	3
OG0000464	ceramide synthase 2-like	3	3	4	2
OG0000466	casein kinase I isoform X4	4	3	3	6
OG0000467	HRAS-like suppressor 3	3	2	2	1
OG0000468	bifunctional heparan sulfate N-deacetylase N-sulfotransferase 4-like isoform X1	2	3	3	3
OG0000469	G2 M phase-specific E3 ubiquitin- ligase-like isoform X2	8	11	1	0
OG0000470	zinc finger 862-like	12	23	1	0
OG0000471	VPS10 domain-containing receptor 1-like	3	2	4	3
OG0000472	small ubiquitin-related modifier 3	4	3	3	4
OG0000473	DENN domain-containing 1C-like isoform X2	2	3	2	3
OG0000474	kinase C beta type isoform X1	2	2	4	4
OG0000475	ABHD17B	3	4	3	2
OG0000476	cryptochrome-1-like	2	2	2	2
OG0000477	lysophosphatidic acid receptor 6-like	28	1	7	0
OG0000478	nuclease HARBI1	12	1	0	3
OG0000479	janus kinase and microtubule-interacting 2-like isoform X1	3	2	3	3
OG0000480	glycogen liver form	5	3	3	2
OG0000481	cell division control 42 homolog isoform X1	3	3	4	6
OG0000482	complement C1q tumor necrosis factor-related 3-like	4	2	3	0
OG0000483	potassium voltage-gated channel subfamily A member 3-like	3	3	3	4
OG0000484	5-hydroxytryptamine receptor 3A-like	3	2	1	7
OG0000485	BTB POZ domain-containing 3-like	4	2	3	3
OG0000486	cytosolic sulfotransferase 3-like	3	1	2	2
OG0000488	transcription elongation factor A 2-like isoform X1	3	3	2	5
OG0000489	fibronectin type III domain-containing 5 isoform X1	2	3	3	2
OG0000490	probable palmitoyltransferase ZDHHC14 isoform X1	4	2	2	6
OG0000491	ras-related C3 botulinum toxin substrate 1	4	3	3	1
OG0000492	sulfotransferase family cytosolic 2B member 1-like	7	8	2	1
OG0000493	AP2-associated kinase 1-like isoform X11	2	4	2	2
OG0000494	ARF GTPase-activating GIT1 isoform X1	4	2	2	9
OG0000495	heterogeneous nuclear ribonucleo L-like	3	2	3	2
OG0000496	general transcription factor II-I repeat domain-containing 2-like	28	2	0	0
OG0000497	vesicle-associated membrane 3	4	1	1	4
OG0000498	multidrug resistance-associated 1-like	2	2	2	1
OG0000499	ras-related Rab-6B-like	4	3	2	4
OG0000500	peptidyl-prolyl cis-trans isomerase-like	3	2	4	4
OG0000501	creatine kinase M-type	2	2	4	3
OG0000502	interferon- double-stranded RNA-activated kinase	4	3	2	2
OG0000503	Transposon Ty3-G Gag-Pol poly	41	0	0	0
OG0000504	zinc finger CCHC domain-containing 3	13	0	0	0
OG0000505	OX-2 membrane glyco -like	2	0	0	2
OG0000506	SLAM family member 9-like	7	2	7	3
OG0000507	E3 ubiquitin- ligase Midline-1	3	3	3	8
OG0000508	ephrin-A5 isoform X1	3	2	2	2
OG0000510	mothers against decapentaplegic homolog 2 isoform X1	3	3	4	3
OG0000512	signal transducer and activator of transcription 1-alpha beta-like isoform X1	3	3	2	0
OG0000513	semaphorin-3F-like isoform X1	2	3	3	4
OG0000514	retinol-binding 2	5	2	1	4
OG0000515	olfactory receptor 10J4-like	27	22	3	0
OG0000516	cytochrome P450 2G1-like	6	5	1	0
OG0000517	septin-7 isoform X2	2	2	3	4
OG0000518	heavy metal-binding HIP-like	7	3	7	3
OG0000520	gap junction gamma-2	3	2	3	8
OG0000522	ubiquitin carboxyl-terminal hydrolase 47-like isoform X1	2	2	4	6
OG0000523	potassium voltage-gated channel subfamily H member 1-like	2	4	1	1
OG0000524	solute carrier family 13 member 2-like	3	3	4	6
OG0000528	Wnt-7b isoform X1	3	3	3	6
OG0000529	rho-associated kinase 1 isoform X2	2	3	3	1
OG0000530	transportin-2 isoform X2	2	3	2	6
OG0000531	septin-5-like	2	3	2	4
OG0000533	glycogenin-1 isoform X2	5	4	3	5
OG0000535	zinc finger BED domain-containing 4-like	16	18	0	0
OG0000536	LIM homeobox Lhx5	4	3	3	5
OG0000537	calcium calmodulin-dependent kinase kinase 1 isoform X1	3	3	3	3
OG0000538	ADP-ribosylation factor 3	3	3	3	6
OG0000539	PREDICTED: uncharacterized protein LOC109072502	39	10	1	1
OG0000540	von Willebrand factor A domain-containing 5A-like isoform X1	2	1	2	0
OG0000541	and pleckstrin domain-containing 1-like isoform X3	2	2	0	7
OG0000542	cysteine and glycine-rich 2	2	2	3	2
OG0000543	L-amino-acid oxidase-like isoform X2	5	3	2	0
OG0000545	choline transporter 2 isoform X2	4	4	3	2
OG0000546	H-2 class I histocompatibility Q10 alpha chain-like	2	1	2	1
OG0000547	uncharacterized protein LOC110014206	34	6	1	0
OG0000549	mitogen-activated kinase 10 isoform X1	3	3	2	12
OG0000550	short transient receptor potential channel 7	2	2	3	5
OG0000551	granzyme A-like	2	1	1	1
OG0000553	sodium potassium calcium exchanger 3-like	3	4	3	2
OG0000554	tolloid 1	2	3	3	4
OG0000555	syntaxin-binding 5-like isoform X10	2	2	3	2
OG0000556	ski SMAD binding	2	2	2	2
OG0000557	kelch domain-containing 1	3	3	2	5
OG0000558	threoninetRNA cytoplasmic-like isoform X3	2	2	3	1
OG0000559	guanine nucleotide-binding G(olf) subunit alpha isoform X1	3	2	2	1
OG0000560	casein kinase I	3	3	3	3
OG0000561	H(+) Cl(-) exchange transporter 4	2	0	1	2
OG0000563	ectonucleotide pyrophosphatase phosphodiesterase family member 2-like	2	4	2	0
OG0000564	dual specificity phosphatase 14-like	4	2	3	2
OG0000565	cationic trypsin-like	3	3	3	3
OG0000566	B-cadherin-like	2	2	1	1
OG0000567	zona pellucida sperm-binding 4-like	4	3	3	1
OG0000568	pre-B-cell leukemia transcription factor 1 isoform X1	3	3	1	9
OG0000569	zinc finger BED domain-containing 1-like	25	0	0	1
OG0000570	NLRC3-like isoform X1	3	0	1	0
OG0000571	bone morphogenetic 7-like	3	3	3	3
OG0000572	mothers against decapentaplegic homolog 5	3	3	3	6
OG0000573	sorting nexin-2 isoform X1	3	2	3	2
OG0000574	GTPase IMAP family member 8-like	4	3	3	3
OG0000575	tripartite motif-containing 16-like	3	1	3	5
OG0000576	phosphatase 1B isoform X2	4	2	2	8
OG0000580	ELAV 2 isoform X1	2	3	3	6
OG0000582	dual specificity testis-specific kinase 1	3	3	3	1
OG0000584	acyl-coenzyme A thioesterase 1-like	6	5	2	4
OG0000587	vacuolar sorting-associated 13B-like	5	2	2	6
OG0000588	palmitoyltransferase ZDHHC7	2	3	3	3
OG0000589	ras-related Rab-1B-like	5	2	2	1
OG0000590	poly [ADP-ribose] polymerase 14-like isoform X1	3	1	1	1
OG0000591	collagen alpha-1(XXVII) chain A-like	2	2	2	2
OG0000592	kinesin light chain 1 isoform X1	2	1	2	6
OG0000593	claudin-8-like	2	0	3	4
OG0000594	kelch 26 isoform X1	3	2	0	5
OG0000596	RNA-binding single-stranded-interacting 2-like isoform X2	3	3	2	9
OG0000597	zona pellucida ZPC1	29	7	1	2
OG0000598	kinase C theta type isoform X1	3	1	3	3
OG0000599	tumor necrosis factor receptor superfamily member 5-like	3	1	0	3
OG0000600	G -activated inward rectifier potassium channel 1-like	2	3	3	3
OG0000602	pleckstrin homology domain-containing family G member 2 isoform X1	2	2	2	5
OG0000603	ectonucleoside triphosphate diphosphohydrolase 5-like	2	2	2	2
OG0000604	GTPase KRas isoform X2	3	1	2	5
OG0000607	acyl-coenzyme A thioesterase 4-like	4	5	2	2
OG0000608	mothers against decapentaplegic homolog 4	3	3	3	2
OG0000609	pecanex 1	2	2	3	0
OG0000611	Metastasis-associated MTA2	3	3	3	4
OG0000612	indian hedgehog	2	1	3	3
OG0000613	carnitine O-acetyltransferase	4	3	3	2
OG0000614	probable ATP-dependent RNA helicase DDX5	4	3	2	4
OG0000615	bile salt-activated lipase-like	8	2	3	1
OG0000616	sodium hydrogen exchanger 6-like	4	3	3	2
OG0000617	peptidyl-prolyl cis-trans isomerase FKBP1A-like	2	1	3	3
OG0000618	syntaxin-1B	4	3	1	3
OG0000619	deoxyribonuclease gamma-like	3	4	2	2
OG0000620	cholecystokinin receptor type A	4	4	3	3
OG0000621	paxillin-like isoform X3	3	1	1	2
OG0000622	myosin regulatory light polypeptide 9	3	2	3	4
OG0000623	sodium-dependent phosphate transport 2B-like	3	3	3	2
OG0000624	receptor expression-enhancing 2	3	3	2	2
OG0000625	death-associated kinase 2	3	3	2	6
OG0000626	Bromodomain and WD repeat-containing 1	2	2	3	0
OG0000627	inosine-5 -monophosphate dehydrogenase 1b isoform X3	2	3	2	8
OG0000628	cytosolic 5 -nucleotidase 1A-like isoform X1	4	3	3	3
OG0000629	trihelix transcription factor PTL-like	10	29	5	1
OG0000630	transketolase-like	7	5	2	3
OG0000631	ras-related Rab-8B	3	3	3	3
OG0000634	chymotrypsin-like protease CTRL-1	3	4	1	1
OG0000635	LINE-1 type transposase domain-containing 1	35	1	0	0
OG0000636	cohesin subunit SA-2-like	2	3	2	2
OG0000638	transmembrane 87B isoform X1	2	3	2	2
OG0000640	L-rhamnose-binding lectin CSL2-like	2	1	1	1
OG0000641	tubby-related 1	3	2	2	5
OG0000642	rhombotin-1	2	2	1	10
OG0000643	fructose-bisphosphate aldolase A	2	3	3	3
OG0000644	inactive carboxypeptidase X2	4	3	3	1
OG0000645	lipoma HMGIC fusion partner-like 3	4	2	3	4
OG0000646	netrin receptor UNC5A isoform X2	3	3	2	5
OG0000647	glycerol-3-phosphate dehydrogenase [NAD(+)] cytoplasmic	3	2	2	2
OG0000649	DNA topoisomerase mitochondrial-like	2	3	1	4
OG0000651	probable palmitoyltransferase ZDHHC20 isoform X1	2	4	3	1
OG0000652	zinc finger SWIM domain-containing 6-like	2	3	1	2
OG0000653	neuroligin-3 isoform X1	3	3	3	5
OG0000654	neuroligin-2-like isoform X1	3	3	3	1
OG0000655	actin-related 2 3 complex subunit 1A	2	3	3	2
OG0000657	alpha-2,8-sialyltransferase 8F-like	7	4	6	3
OG0000658	formin 3 isoform X1	2	4	3	5
OG0000659	feline leukemia virus subgroup C receptor-related 2 isoform X1	2	2	3	2
OG0000660	alpha-internexin-like	3	3	3	2
OG0000662	centrin-3	3	2	2	2
OG0000663	transient receptor potential cation channel subfamily V member 1-like	3	2	3	5
OG0000664	coronin-1A-like	3	3	3	5
OG0000667	rab GDP dissociation inhibitor beta-like	5	3	2	2
OG0000668	endonuclease domain-containing 1 -like	2	1	0	2
OG0000671	anion exchange 3-like isoform X1	2	3	3	3
OG0000672	metal-response element-binding transcription factor 2	2	3	1	2
OG0000674	SWI SNF complex subunit SMARCC1-like	3	3	2	3
OG0000677	elastin isoform X2	2	1	1	36
OG0000678	solute carrier family 22 member 7-like	3	1	4	2
OG0000679	amine sulfotransferase-like isoform X1	3	3	2	1
OG0000680	erythrocyte band 7 integral membrane -like	2	3	1	1
OG0000681	wiskott-Aldrich syndrome family member 3-like isoform X1	2	2	2	2
OG0000682	Apolipo L3	5	2	4	1
OG0000683	serine threonine- phosphatase 2A 56 kDa regulatory subunit epsilon isoform isoform X3	3	3	1	2
OG0000685	Interferon-induced 44	3	28	1	1
OG0000687	CD151 antigen-like isoform X2	3	2	2	6
OG0000688	UDP-N-acetylglucosamine UDP-glucose GDP-mannose transporter	4	3	3	3
OG0000689	protocadherin alpha-C2-like	9	0	2	2
OG0000690	apolipo B-100-like	4	3	1	0
OG0000691	ras-related Ral-B	2	2	3	3
OG0000692	UDP-glucuronosyltransferase-like	2	2	3	1
OG0000693	interferon-induced GTP-binding Mx-like	5	1	1	0
OG0000694	LIM and SH3 domain 1	2	3	2	4
OG0000695	insulin-like growth factor 2 mRNA-binding 2 isoform X1	3	3	2	4
OG0000696	SH3 domain-binding glutamic acid-rich isoform X4	3	2	3	4
OG0000698	regulator of G- signaling 7	3	3	3	1
OG0000699	Dynein heavy chain axonemal	2	2	2	1
OG0000700	nucleolysin TIAR isoform X1	3	3	2	6
OG0000701	kelch 10	7	3	0	3
OG0000702	hippocampus abundant transcript 1	2	2	2	1
OG0000703	chromobox homolog 1-like	2	3	3	8
OG0000704	Wnt-2b-A isoform X1	2	2	3	4
OG0000709	netrin-1-like	2	1	0	4
OG0000710	zinc transporter 8	2	2	3	0
OG0000711	tyrosine- kinase Lyn-like	3	0	3	2
OG0000712	uncharacterized oxidoreductase -like	3	2	2	3
OG0000713	CUGBP Elav-like family member 2 isoform X1	2	3	3	1
OG0000714	polyadenylate-binding 1	3	3	3	3
OG0000715	attractin isoform X1	2	1	3	0
OG0000716	trans-1,2-dihydrobenzene-1,2-diol dehydrogenase-like	5	2	3	3
OG0000717	high affinity immunoglobulin epsilon receptor subunit beta-like	4	1	0	2
OG0000718	syntaxin-binding 1 isoform X1	3	3	2	4
OG0000719	calcium-binding 39	2	2	3	2
OG0000720	matrix metallo ase-16-like isoform X2	2	3	3	3
OG0000721	solute carrier family 15 member 2-like	2	2	2	2
OG0000722	glycogen synthase kinase-3 alpha	2	3	2	2
OG0000723	sodium channel subunit beta-3 isoform X1	3	2	2	3
OG0000724	Kv channel-interacting 4 isoform X1	3	2	3	5
OG0000725	granzyme B-like	2	1	0	1
OG0000726	mitogen-activated kinase 14A isoform X1	4	2	2	5
OG0000727	rac GTPase-activating 1	2	1	3	1
OG0000728	STE20 SPS1-related proline-alanine-rich kinase isoform X2	2	2	3	3
OG0000729	calcium calmodulin-dependent 3 ,5 -cyclic nucleotide phosphodiesterase 1C-like isoform X2	2	3	3	0
OG0000730	macrophage mannose receptor 1-like	3	0	2	2
OG0000731	guanine nucleotide-binding subunit alpha-12	2	3	3	1
OG0000732	importin subunit alpha-7	3	3	2	0
OG0000733	clathrin heavy chain 1 isoform X3	3	2	3	2
OG0000734	TBC1 domain family member 14 isoform X1	3	1	0	0
OG0000735	calponin-2	2	2	3	2
OG0000736	tyrosine- phosphatase non-receptor type 6	4	3	2	4
OG0000737	contactin-4-like isoform X1	3	3	3	3
OG0000738	caM kinase-like vesicle-associated	3	2	3	2
OG0000739	eosinophil peroxidase-like	6	5	4	2
OG0000740	beta-soluble NSF attachment -like isoform X1	2	2	2	3
OG0000742	uncharacterized protein LOC101175381 isoform X4	20	27	0	1
OG0000743	adenylate cyclase type 8-like isoform X1	2	2	2	1
OG0000744	talin-2 isoform X1	3	3	3	5
OG0000745	FERM domain-containing 5 isoform X1	2	3	2	2
OG0000746	beta,beta-carotene 9 ,10 -oxygenase-like	2	3	3	2
OG0000747	ORM1 1	2	3	1	8
OG0000749	SH3 and multiple ankyrin repeat domains 3-like isoform X1	2	3	1	2
OG0000750	UV excision repair RAD23 homolog A	3	3	3	2
OG0000752	ubiquitin domain-containing 2	4	4	3	1
OG0000753	ras-related Rab-27B-like	2	2	3	5
OG0000755	serine threonine- kinase SRK2H-like	3	2	2	2
OG0000756	DCN1 1 isoform X1	2	2	3	7
OG0000757	5 -AMP-activated kinase subunit gamma-2 isoform X2	3	2	1	3
OG0000758	adhesion G- coupled receptor G4-like	2	3	3	1
OG0000759	ADP ATP translocase 2	3	3	3	3
OG0000760	zinc finger 385B	3	3	3	5
OG0000761	transmembrane 184B isoform X1	3	1	1	1
OG0000762	lin-7 homolog C	3	4	2	3
OG0000764	guanine nucleotide-binding G(I) G(S) G(O) subunit gamma-10-like	3	1	1	4
OG0000765	hypothetical protein EH28_02941	17	27	1	0
OG0000766	phosphoglucomutase 5	2	3	3	3
OG0000767	metal transporter CNNM4-like isoform X1	2	2	2	1
OG0000768	probable global transcription activator SNF2L2	2	3	1	2
OG0000769	single-minded homolog 2-like	2	3	2	4
OG0000772	inositol-trisphosphate 3-kinase B	3	4	3	4
OG0000773	kinase C epsilon type	2	2	2	2
OG0000774	uncharacterized protein si:dkey-19f23.1 isoform X1	19	16	5	0
OG0000775	target of Myb 1-like	4	2	2	1
OG0000776	cAMP-responsive element modulator-like isoform X1	3	1	3	6
OG0000777	piezo-type mechanosensitive ion channel component 2 isoform X2	3	2	2	1
OG0000778	partitioning defective 6 homolog alpha-like	2	2	1	1
OG0000779	mesothelin -	3	3	2	3
OG0000780	40S ribosomal S27-like	4	2	2	4
OG0000781	kinesin KIF3C	4	2	2	4
OG0000783	pepsinogen A1 precursor	10	8	3	3
OG0000784	phosphatidylinositol-binding clathrin assembly -like isoform X8	2	1	2	12
OG0000786	ras-related Rab-34-like	4	2	2	4
OG0000788	TRIO and F-actin-binding	4	5	2	3
OG0000790	guanine nucleotide exchange factor DBS isoform X1	3	2	3	0
OG0000791	TGF-beta receptor type-2-like isoform X1	4	3	3	3
OG0000792	serine threonine- phosphatase 2A 56 kDa regulatory subunit gamma isoform-like isoform X1	2	3	2	4
OG0000793	syntaxin-11-like	3	1	3	3
OG0000794	V-type proton ATPase subunit C 1-B-like	3	2	3	1
OG0000795	homeobox Hox-C4	3	1	3	3
OG0000796	sialic acid-binding Ig-like lectin 5	4	2	1	5
OG0000797	transcription factor CP2 1	2	2	3	4
OG0000798	phosphoglycerate mutase 1-like	3	2	2	3
OG0000799	dehydrogenase reductase SDR family member 12	3	2	3	2
OG0000800	F-box only 40	3	3	2	3
OG0000801	cystatin-B-like	8	3	1	1
OG0000803	betainehomocysteine S-methyltransferase 1-like	5	1	4	6
OG0000804	arrestin domain-containing 3-like	3	0	3	2
OG0000805	partitioning defective 3 homolog B-like	4	4	3	3
OG0000807	ceramide synthase 5	2	3	2	3
OG0000809	glypican-6 isoform X1	2	3	1	3
OG0000811	tropomodulin-3	2	3	2	2
OG0000812	thyrotropin-releasing hormone receptor	4	3	2	1
OG0000813	lin-28 homolog B isoform X1	2	2	3	3
OG0000815	sidekick-2-like isoform X2	2	3	0	2
OG0000816	heparan sulfate glucosamine 3-O-sulfotransferase 3A1-like	2	1	3	2
OG0000817	leukocyte elastase inhibitor-like	5	1	0	1
OG0000818	caspase-1-like	2	4	1	1
OG0000819	adenylosuccinate synthetase isozyme 2-like	2	3	2	1
OG0000820	ubiquitin-conjugating enzyme E2 R2	3	1	3	3
OG0000821	creatine kinase U- mitochondrial-like	2	3	3	4
OG0000822	lipocalin-like	11	4	1	3
OG0000824	F-box-like WD repeat-containing TBL1XR1 isoform X1	2	3	2	2
OG0000826	dynamin-1 isoform X2	3	3	3	4
OG0000827	tryptophan 5-hydroxylase 1 isoform X1	4	4	2	2
OG0000828	52 kDa repressor of the inhibitor of the kinase-like	3	2	1	3
OG0000829	deoxyribonuclease gamma-like	3	2	1	1
OG0000830	SPRY domain-containing SOCS box 4-like	2	2	2	6
OG0000832	microtubule-associated serine threonine- kinase 2 isoform X2	2	3	3	1
OG0000833	ATP-binding cassette sub-family G member 4-like	2	4	2	1
OG0000835	transmembrane 120B	2	3	3	2
OG0000837	activin receptor type-1B	3	2	3	2
OG0000838	TRPM8 channel-associated factor homolog	2	2	2	1
OG0000839	ubiquitin carboxyl-terminal hydrolase 46	3	1	3	2
OG0000840	E3 ubiquitin- ligase SMURF2 isoform X2	2	2	1	3
OG0000842	PREDICTED: uncharacterized protein K02A2.6-like	36	0	0	0
OG0000843	phospholipase A2-like	2	2	6	0
OG0000844	muscleblind 1 isoform X1	2	2	2	19
OG0000845	adhesion G- coupled receptor G5-like	2	1	1	2
OG0000846	roundabout homolog 2	2	0	2	2
OG0000847	zona pellucida-like domain-containing 1	3	2	2	2
OG0000848	PREDICTED: uncharacterized protein LOC106676493	2	34	2	0
OG0000849	dual specificity phosphatase 7	3	3	3	3
OG0000850	sodium- and chloride-dependent GABA transporter 1-like	3	3	3	3
OG0000851	T-box transcription factor TBX3-like	4	0	2	5
OG0000852	E3 ubiquitin- ligase RNF220-like isoform X1	2	3	2	4
OG0000853	mitofusin-2	2	3	3	0
OG0000854	inorganic pyrophosphatase-like	2	3	2	3
OG0000855	GTP cyclohydrolase 1	2	2	1	2
OG0000856	arginine N-methyltransferase 8-B	3	3	3	2
OG0000857	HMG domain-containing 3	14	8	0	0
OG0000858	non-canonical poly(A) RNA polymerase PAPD7 isoform X2	3	3	2	1
OG0000859	calcium-binding mitochondrial carrier Aralar1-like	2	3	3	2
OG0000860	PR domain-containing 11	12	10	0	1
OG0000861	HHIP 2	2	4	3	2
OG0000862	charged multivesicular body 4b	2	2	2	2
OG0000863	synaptosomal-associated 25-like	2	2	2	2
OG0000864	ectoderm-neural cortex 1	4	2	0	4
OG0000866	taste receptor type 1 member 1-like	2	1	0	0
OG0000867	tyrosine- phosphatase non-receptor type 2	2	2	3	1
OG0000870	Transposon Ty3-I Gag-Pol poly	10	14	1	0
OG0000871	TCR beta variable	13	4	2	0
OG0000874	dnaJ homolog subfamily B member 2 isoform X2	3	2	3	2
OG0000877	unconventional myosin-Va-like	2	1	2	2
OG0000878	cell adhesion molecule 2-like isoform X1	2	3	3	1
OG0000880	copine-7	2	3	2	1
OG0000881	cofilin-2	5	1	0	4
OG0000882	twist-related 1	3	2	3	3
OG0000884	hepcidin	5	2	1	4
OG0000885	transmembrane channel 2	3	2	2	3
OG0000887	dystrobrevin alpha isoform X11	2	2	2	13
OG0000888	ribosomal S6 kinase beta-1 isoform X1	3	2	2	4
OG0000889	gamma-glutamyltransferase 5-like	2	1	2	0
OG0000891	hematological and neurological expressed 1	3	3	1	2
OG0000893	nuclease HARBI1	17	18	0	0
OG0000894	ubiquitin-conjugating enzyme E2 G1	3	2	2	2
OG0000895	C-terminal-binding 1 isoform X1	4	3	3	8
OG0000896	AP-1 complex subunit mu-1	2	3	3	1
OG0000897	solute carrier family 12 member 3-like	2	2	2	0
OG0000899	probable polypeptide N-acetylgalactosaminyltransferase 8	4	2	2	1
OG0000900	MAP7 domain-containing 1-like isoform X5	2	2	1	7
OG0000901	rho GDP-dissociation inhibitor 1-like	3	3	1	3
OG0000902	myelin-associated glyco -like isoform X1	3	4	4	0
OG0000903	tricarboxylate transport mitochondrial	2	3	2	3
OG0000904	disheveled-associated activator of morphogenesis 2 isoform X4	2	3	3	6
OG0000905	insulin gene enhancer ISL-2	3	3	3	2
OG0000906	visinin 1	4	2	3	2
OG0000907	transmembrane 14C-like isoform X2	3	2	2	6
OG0000908	c-binding -like	3	1	3	2
OG0000909	RNA binding fox-1 homolog 3 isoform X1	3	1	1	11
OG0000912	procollagen-lysine,2-oxoglutarate 5-dioxygenase 1 isoform X1	2	3	3	1
OG0000914	solute carrier family 22 member 13-like	6	1	2	0
OG0000915	unconventional myosin-Ie isoform X1	2	1	2	3
OG0000917	alpha-1,3-mannosyl-glyco 4-beta-N-acetylglucosaminyltransferase B-like	2	2	3	2
OG0000918	phosphoribosyl pyrophosphate synthase-associated 1 isoform X1	2	3	3	5
OG0000919	gonadotropin-releasing hormone II receptor-like	2	2	3	1
OG0000920	zona pellucida ZPC1	4	2	2	3
OG0000921	nuclear receptor subfamily 5 group A member 2	2	3	3	2
OG0000923	solute carrier family 12 member 9-like	2	1	2	1
OG0000924	serine palmitoyltransferase 2-like	3	3	2	1
OG0000925	beta-1,3-N-acetylglucosaminyltransferase lunatic fringe	2	3	3	2
OG0000927	vitellogenin B	2	1	2	2
OG0000929	actin-related 3	2	3	2	3
OG0000930	heat shock HSP 90-alpha	3	1	3	3
OG0000931	vacuolar sorting-associated 4B isoform X1	2	1	3	3
OG0000932	RCC1 and BTB domain-containing 1	3	2	3	5
OG0000933	myelin and lymphocyte -like	3	1	2	3
OG0000934	diacylglycerol kinase iota-like isoform X1	2	1	0	0
OG0000937	heparan sulfate glucosamine 3-O-sulfotransferase 1	3	3	3	3
OG0000938	proteasome subunit beta type-8-like	2	1	1	1
OG0000939	relaxin-3 receptor 1-like	3	1	2	3
OG0000940	ubiquitin-conjugating enzyme E2 E1	3	1	1	1
OG0000941	zinc finger BED domain-containing 1-like	11	3	0	0
OG0000942	dual specificity mitogen-activated kinase kinase 2	4	3	2	3
OG0000943	serine threonine- kinase MAK isoform X7	3	3	3	7
OG0000944	neurotrypsin isoform X2	2	2	2	2
OG0000945	very-long-chain enoyl- reductase-like	3	2	1	3
OG0000946	piggyBac transposable element-derived 3-like	17	9	0	3
OG0000947	very low-density lipo receptor-like isoform X1	4	5	1	2
OG0000949	Wnt-8b	3	2	3	3
OG0000950	2-oxoglutarate mitochondrial	2	3	3	4
OG0000951	probable phospholipid-transporting ATPase IH isoform X1	3	3	3	1
OG0000952	F-actin-capping subunit alpha-2	4	4	3	2
OG0000954	inositol monophosphatase 1-like	2	2	2	3
OG0000956	pre-B-cell leukemia transcription factor 4 isoform X2	3	2	1	7
OG0000957	N-acetyllactosaminide beta-1,3-N-acetylglucosaminyltransferase 3 isoform X2	9	1	2	1
OG0000958	inactive dipeptidyl peptidase 10-like isoform X1	2	3	3	1
OG0000960	glutamine synthetase-like	2	3	3	3
OG0000962	troponin slow skeletal muscle-like	3	2	2	4
OG0000966	GTP-binding SAR1b-like	3	3	2	4
OG0000967	multiple inositol polyphosphate phosphatase 1-like	2	3	3	2
OG0000969	fizzy-related homolog	3	4	2	4
OG0000970	bactericidal permeability-increasing -like	4	4	3	0
OG0000971	ADP-ribosylation factor 8B	3	4	1	2
OG0000972	tubulin polymerization-promoting family member 3-like	2	2	2	1
OG0000973	PR domain-containing 11	28	16	0	1
OG0000974	calcium and integrin-binding family member 2	2	1	3	5
OG0000975	coiled-coil and C2 domain-containing 1B isoform X1	3	2	2	0
OG0000976	ribonucleoside-diphosphate reductase subunit M2 B-like	2	1	2	1
OG0000977	G- coupled receptor 4-like	3	1	3	1
OG0000981	cAMP-dependent kinase type I-beta regulatory subunit isoform X1	2	1	3	4
OG0000982	chromodomain-helicase-DNA-binding 2 isoform X1	2	1	1	1
OG0000983	valinetRNA mitochondrial	2	2	2	0
OG0000986	lipid phosphate phosphatase-related type 1 isoform X1	2	3	3	2
OG0000987	natterin-3-like	2	2	3	2
OG0000989	complexin-2	2	2	3	3
OG0000990	methyltransferase DDB_G0268948	2	1	2	2
OG0000991	eukaryotic translation initiation factor 5A-1-like	2	2	3	4
OG0000992	tetraspanin-17	3	2	2	4
OG0000993	fructose-1,6-bisphosphatase 1-like	3	1	2	4
OG0000994	transmembrane 178B	2	3	2	2
OG0000995	fatty aldehyde dehydrogenase-like	3	1	3	2
OG0000998	muscleblind 2a isoform X2	2	2	2	16
OG0000999	membrane-associated guanylate WW and PDZ domain-containing 1-like isoform X5	2	2	2	10
OG0001000	TSC22 domain family 1-like	2	1	3	3
OG0001002	MORC family CW-type zinc finger 3	3	1	1	2
OG0001003	nuclease HARBI1	9	20	1	0
OG0001006	PREDICTED: uncharacterized protein LOC104942023	2	34	0	1
OG0001007	ubiquitin-conjugating enzyme E2 B	3	2	1	2
OG0001008	ras-related GTP-binding C-like	2	4	2	1
OG0001009	segment polarity dishevelled homolog DVL-3-like	2	2	2	1
OG0001010	microtubule-associated 4-like isoform X1	3	1	2	9
OG0001011	alpha-1,3-galactosyltransferase 2-like isoform X1	14	4	2	2
OG0001012	fibroblast growth factor receptor 3 isoform X5	2	3	2	6
OG0001013	probable ATP-dependent RNA helicase ddx6	4	2	2	5
OG0001014	GTPase IMAP family member 4-like	3	2	2	2
OG0001015	transmembrane 100-like	4	1	1	3
OG0001017	Transposon Ty3-G Gag-Pol poly	23	4	0	1
OG0001019	purine nucleoside phosphorylase-like	3	3	3	1
OG0001021	monoacylglycerol lipase ABHD12-like	3	2	1	2
OG0001022	adhesion G- coupled receptor F1-like	4	3	0	1
OG0001023	serine threonine- kinase pim-3	3	3	2	3
OG0001026	myosin light chain kinase 3-like isoform X1	2	2	2	4
OG0001027	sialidase-3-like	3	2	2	2
OG0001029	AFG3 1	2	1	3	1
OG0001030	neuronal acetylcholine receptor subunit alpha-3-like	3	0	3	3
OG0001031	pleckstrin homology domain-containing family F member 2-like	10	12	2	2
OG0001032	acetyl- carboxylase 2 isoform X1	2	2	2	11
OG0001033	calmodulin-binding transcription activator 1-like isoform X2	3	1	2	1
OG0001034	PREDICTED: uncharacterized protein LOC108878513	17	18	2	0
OG0001036	PREDICTED: uncharacterized protein LOC109198407	9	17	0	1
OG0001037	DNA transposase THAP9 isoform X1	37	3	1	0
OG0001038	zinc finger MYM-type 1-like isoform X1	23	10	0	0
OG0001039	frizzled-7-A-like	3	1	3	3
OG0001040	histone-binding RBBP4	3	3	3	5
OG0001041	ankyrin repeat and SOCS box 2 isoform X2	2	2	2	2
OG0001042	glyceraldehyde-3-phosphate dehydrogenase-like	2	2	2	3
OG0001044	zona pellucida sperm-binding 3-like isoform X1	6	6	2	5
OG0001045	homeobox Hox-A11a	3	2	2	3
OG0001046	transmembrane 26-like	3	3	3	2
OG0001048	tyrosine- phosphatase non-receptor type 22-like isoform X1	2	1	0	0
OG0001049	retinol dehydrogenase 11-like	2	3	2	3
OG0001050	actin-related 2-B	3	2	3	2
OG0001051	beta-arrestin-1 isoform X1	2	3	2	1
OG0001053	rap1 GTPase-activating 1-like isoform X1	3	2	2	11
OG0001055	rhodopsin kinase-like	2	2	2	1
OG0001056	prolyl 4-hydroxylase subunit alpha-1 isoform X1	2	2	2	2
OG0001058	dual specificity phosphatase 22-A-like	2	3	1	3
OG0001060	kalirin-like isoform X1	2	2	2	2
OG0001061	troponin cardiac muscle isoforms-like isoform X1	3	2	2	4
OG0001062	phosphatidylinositol 4,5-bisphosphate 3-kinase catalytic subunit alpha isoform	2	2	2	1
OG0001064	provirus ancestral Env poly 2	14	0	0	0
OG0001065	zinc finger BED domain-containing 1-like	22	0	0	0
OG0001067	solute carrier family 43 member 3	6	4	3	2
OG0001068	ZAR1	9	4	2	2
OG0001069	PREDICTED: uncharacterized protein LOC104960048	25	4	9	1
OG0001070	P2Y purinoceptor 1-like	6	4	1	1
OG0001072	adapter CIKS	2	4	2	4
OG0001074	and PH domain-containing 4 isoform X1	2	3	1	11
OG0001077	trafficking kinesin-binding 1 isoform X1	2	1	2	6
OG0001078	trypsin-2-like	6	1	14	2
OG0001079	dnaJ homolog subfamily C member 5-like	3	1	1	1
OG0001080	Transmembrane 163	2	3	2	0
OG0001081	AMP deaminase 2-like isoform X1	2	2	2	10
OG0001083	kelch 33	2	2	2	2
OG0001084	zinc finger FYVE domain-containing 9 isoform X1	3	2	2	2
OG0001085	trinucleotide repeat-containing gene 6B -like	2	1	1	0
OG0001088	ankyrin repeat and SAM domain-containing 1A isoform X4	2	2	2	9
OG0001093	serine threonine- phosphatase 2A catalytic subunit alpha isoform	2	3	1	2
OG0001094	la-related 1B-like isoform X1	2	2	2	0
OG0001096	chemokine-like receptor 1	3	1	3	0
OG0001098	carbonic anhydrase 4-like	2	1	1	2
OG0001101	microtubule-associated tumor suppressor candidate 2 isoform X1	3	2	2	4
OG0001103	von Willebrand factor D and EGF domain-containing -like isoform X2	2	2	2	3
OG0001105	FYVE and coiled-coil domain-containing 1-like	2	1	2	1
OG0001106	adiponectin receptor 1	3	2	3	5
OG0001108	cordon-bleu -like 1 isoform X2	2	2	2	7
OG0001109	ras and Rab interactor 2-like isoform X2	2	2	2	1
OG0001110	RNA-directed DNA polymerase from mobile element jockey-like	35	2	0	2
OG0001111	ubiquitin-associated 2-like isoform X1	2	2	1	6
OG0001112	glucose-6-phosphatase-like	2	2	0	0
OG0001113	beta-galactosidase-1 2 isoform X1	3	2	2	3
OG0001114	AF-9 isoform X2	2	2	0	0
OG0001115	V-type proton ATPase 116 kDa subunit a isoform 1-like isoform X1	3	3	2	2
OG0001116	leukotriene B4 receptor 1-like	4	2	1	1
OG0001118	Golgi apparatus membrane TVP23 homolog B-like	3	3	1	3
OG0001120	forkhead box P2 isoform X1	2	2	2	1
OG0001121	nanos homolog 1-like	4	3	1	3
OG0001122	Acyl- dehydrogenase family member mitochondrial	2	3	2	1
OG0001124	chymotrypsin-like elastase family member 2A	2	2	2	3
OG0001125	E3 ubiquitin- ligase NEURL1-like	12	10	14	1
OG0001126	cytochrome c	2	1	2	3
OG0001127	cyclic AMP-responsive element-binding 5-like isoform X1	2	2	2	6
OG0001128	RING finger unkempt homolog	2	2	2	3
OG0001131	glutathione S-transferase A-like	8	2	1	1
OG0001132	tau-tubulin kinase 2 isoform X1	2	3	2	5
OG0001133	ras-related Rap-1b	2	1	1	3
OG0001134	phosphatidate cytidylyltransferase 2-like	2	2	1	0
OG0001136	proteoglycan 3-like isoform X4	3	1	2	2
OG0001137	glycosyltransferase LARGE2	2	3	2	3
OG0001139	Monocarboxylate transporter 7	3	2	1	3
OG0001145	aldose reductase-like	4	2	2	1
OG0001148	semaphorin-3F-like isoform X1	2	1	2	0
OG0001151	stanniocalcin-2-like	2	3	3	2
OG0001156	SWI SNF-related matrix-associated actin-dependent regulator of chromatin subfamily D member 3 isoform X1	2	1	1	9
OG0001159	rho GTPase-activating 4	2	2	2	5
OG0001161	stAR-related lipid transfer 13-like isoform X4	2	2	2	5
OG0001163	sodium-coupled neutral amino acid transporter 4	2	2	2	2
OG0001166	TASOR isoform X2	3	3	2	5
OG0001167	nuclear receptor subfamily 2 group C member 2 isoform X1	2	2	2	6
OG0001170	pro-opiomelanocortin-like	3	2	3	3
OG0001171	myotubularin-related 4 isoform X3	2	2	2	2
OG0001172	general transcription factor IIF subunit 2-like	2	2	1	1
OG0001174	zinc finger MYM-type 2-like	18	19	3	0
OG0001175	polymeric immunoglobulin receptor-like isoform X3	3	2	0	2
OG0001176	DNA-binding RFX2 isoform X3	2	2	2	6
OG0001177	tyrosine- kinase Syk	2	1	2	1
OG0001179	cytochrome c oxidase subunit 6B1-like	2	2	2	6
OG0001180	RILP 1 isoform X4	3	2	1	6
OG0001181	FERM domain-containing 4B-like isoform X4	2	2	1	1
OG0001183	plakophilin-3-like isoform X2	2	2	2	3
OG0001184	-lysine methyltransferase METTL21C-like isoform X1	2	2	1	3
OG0001187	extracellular serine threonine kinase FAM20C-like	3	2	2	4
OG0001188	AF-17	2	2	1	2
OG0001190	neuropilin and tolloid 1	2	2	2	1
OG0001194	arf-GAP with dual PH domain-containing 1-like	3	2	2	1
OG0001199	perforin-1-like	2	1	1	1
OG0001200	tripartite motif-containing 46-like isoform X1	3	2	2	6
OG0001201	transformer-2 homolog beta-like	3	1	2	3
OG0001202	melanopsin-A-like isoform X1	2	1	2	1
OG0001203	structural maintenance of chromosomes 1A	2	2	2	1
OG0001205	hairy enhancer-of-split related with YRPW motif 1	2	2	2	3
OG0001207	retinal cone rhodopsin-sensitive cGMP 3 ,5 -cyclic phosphodiesterase subunit gamma-like	7	1	2	1
OG0001209	neuron navigator 1 isoform X6	2	2	2	6
OG0001210	nuclear receptor subfamily 1 group D member 2	2	1	2	2
OG0001211	elastase-1-like	2	1	2	2
OG0001215	type I inositol 3,4-bisphosphate 4-phosphatase	2	2	2	2
OG0001216	Transposable element Tcb2 transposase	38	0	0	0
OG0001217	coagulation factor VII-like	2	0	1	2
OG0001218	tissue alpha-L-fucosidase-like	2	0	2	1
OG0001219	4F2 cell-surface antigen heavy chain-like	2	4	2	0
OG0001220	beta-1,4-galactosyltransferase 6-like	3	2	2	2
OG0001223	yippee-like 1	2	1	2	2
OG0001224	isotocin-neurophysin IT 1-like	2	2	2	3
OG0001225	PREDICTED: uncharacterized protein LOC106534964	14	4	7	1
OG0001227	dehydrogenase reductase SDR family member 11-like	2	2	2	3
OG0001228	speckle-type POZ -like	2	2	2	2
OG0001229	arf-GAP with coiled- ANK repeat and PH domain-containing 3-like isoform X1	2	2	2	5
OG0001230	glutamate decarboxylase 1	2	2	2	6
OG0001231	E3 ubiquitin- ligase BRE1B	2	1	2	3
OG0001232	and PH domain-containing 5-like isoform X2	2	2	3	2
OG0001233	carbohydrate sulfotransferase 12	2	2	2	0
OG0001234	zinc finger MIZ domain-containing 1 isoform X1	2	2	1	11
OG0001236	probable histone deacetylase 1-B	2	2	2	2
OG0001237	phosphatase and actin regulator 4A-like isoform X2	3	0	1	6
OG0001239	zymogen granule membrane 16-like	8	4	3	1
OG0001240	probable E3 ubiquitin- ligase DTX3	3	2	1	1
OG0001241	aquaporin-8-like	3	3	1	3
OG0001242	YY1-associated factor 2	2	3	2	2
OG0001244	pyruvate dehydrogenase isozyme 3 isoform X1	3	2	2	2
OG0001249	ankyrin-1-like isoform X4	2	2	1	6
OG0001251	suppressor of tumorigenicity 14 homolog	2	3	2	1
OG0001252	voltage-dependent L-type calcium channel subunit beta-4-like isoform X3	2	3	2	3
OG0001254	PREDICTED: uncharacterized protein LOC108873155 isoform X1	5	5	3	1
OG0001256	T-cell receptor beta	4	1	3	0
OG0001258	HID1-like isoform X1	2	3	2	1
OG0001264	aldehyde dehydrogenase family 1 member A3	3	3	2	2
OG0001265	DNA topoisomerase 2-alpha	2	1	2	1
OG0001269	TBC1 domain family member 22B isoform X2	2	2	2	0
OG0001270	-tyrosine kinase 2-beta-like isoform X1	2	2	2	2
OG0001271	heat shock 30-like	3	1	1	2
OG0001272	ETS translocation variant 5-like isoform X1	2	2	2	4
OG0001275	zinc finger 646-like isoform X1	2	2	2	8
OG0001276	PREDICTED: uncharacterized protein C16orf45-like isoform X2	4	3	0	1
OG0001278	heat shock 70 kDa 12B	2	2	2	1
OG0001279	frizzled-8-like	3	1	3	3
OG0001281	beta-1,4 N-acetylgalactosaminyltransferase 1 isoform X1	2	2	2	3
OG0001282	vinculin	2	2	2	7
OG0001284	profilin-2-like isoform X1	2	2	1	2
OG0001286	schwannomin-interacting 1-like isoform X1	2	2	1	4
OG0001287	serine protease HTRA1A-like	2	2	1	2
OG0001288	RING finger 145	3	2	2	1
OG0001290	cathepsin L1-like	2	2	2	1
OG0001292	pogo transposable element with KRAB domain	4	0	0	1
OG0001293	stonustoxin subunit beta-like	3	0	0	0
OG0001294	guanylate kinase-like isoform X3	2	1	2	6
OG0001296	cathepsin Z	2	1	3	2
OG0001297	sodium-dependent neutral amino acid transporter B(0)AT2-like	3	3	4	2
OG0001299	patched homolog 1 isoform X1	2	1	2	2
OG0001301	multidrug resistance-associated 4-like	2	1	3	1
OG0001303	DNA-directed DNA RNA polymerase mu	2	1	1	2
OG0001304	plectin-like isoform X4	2	1	2	15
OG0001306	deleted in malignant brain tumors 1 -like	2	0	1	1
OG0001307	nicalin isoform X2	4	1	1	1
OG0001312	annexin A4-like	2	2	2	4
OG0001313	gamma-glutamyl hydrolase-like	4	3	2	1
OG0001314	long-chain-fatty-acid ligase ACSBG2-like	2	3	1	1
OG0001315	transmembrane 4 L6 family member 5-like	2	2	2	1
OG0001316	myosin light chain smooth muscle-like isoform X1	2	2	2	3
OG0001319	Signal-induced proliferation-associated 1 1	2	2	2	3
OG0001323	gephyrin isoform X1	2	2	2	7
OG0001324	sterile alpha motif domain-containing 3-like	15	6	0	0
OG0001325	axin-2-like	2	2	2	3
OG0001326	NADPH oxidase organizer 1-like	9	2	2	2
OG0001329	mitochondrial sodium hydrogen exchanger 9B2-like	2	2	1	7
OG0001330	metallophosphoesterase MPPED2	2	1	2	2
OG0001331	unconventional myosin-IXb-like isoform X2	2	1	2	0
OG0001332	CBFA2T1 isoform X2	2	2	2	7
OG0001333	ras-related Rab-40C	3	3	1	2
OG0001334	steroid 17-alpha-hydroxylase 17,20 lyase	3	1	2	0
OG0001336	serine threonine- kinase 38-like	2	2	2	1
OG0001337	urokinase-type plasminogen activator	2	3	1	1
OG0001341	rho GTPase-activating 20-like	3	4	2	2
OG0001344	macrophage mannose receptor 1-like	3	6	4	1
OG0001345	5-hydroxytryptamine receptor 2A	2	2	2	1
OG0001346	high choriolytic enzyme 1-like	15	8	1	0
OG0001347	methylglutaconyl- mitochondrial	2	3	2	1
OG0001350	dipeptidyl aminopeptidase 6 isoform X3	2	2	1	4
OG0001353	carbonic anhydrase-like	4	3	3	1
OG0001354	receptor-type tyrosine- phosphatase epsilon-like isoform X1	2	2	2	8
OG0001357	perforin-1-like	6	5	1	2
OG0001359	nicotinamide phosphoribosyltransferase-like	2	2	2	0
OG0001360	RNA-binding Luc7-like 1	2	1	2	0
OG0001361	transcriptional repressor p66-alpha	2	2	2	5
OG0001362	ubinuclein-2-like isoform X1	2	2	2	3
OG0001363	MAGUK p55 subfamily member 4 isoform X1	3	4	1	0
OG0001365	FERM and PDZ domain-containing 2	3	3	2	1
OG0001367	alanine aminotransferase 2-like	4	3	3	4
OG0001369	hyaluronidase-2-like	2	2	1	4
OG0001370	mast stem cell growth factor receptor Kit isoform X2	2	1	2	6
OG0001372	poly [ADP-ribose] polymerase 6 isoform X3	2	2	2	8
OG0001374	sterile alpha motif domain-containing 9-like	3	2	2	2
OG0001376	periphilin-1 isoform X1	2	2	2	4
OG0001377	anoctamin-5 isoform X1	2	2	2	6
OG0001378	ferric-chelate reductase 1 isoform X1	2	1	1	1
OG0001379	wu:fc46h12 precursor	9	1	6	0
OG0001384	E3 ubiquitin- ligase HERC2 isoform X1	2	1	2	0
OG0001385	inosine-uridine preferring nucleoside hydrolase-like	2	1	3	2
OG0001389	OX-2 membrane glyco -like	2	2	2	5
OG0001390	neuronal membrane glyco M6-b-like	2	2	1	5
OG0001392	melanocyte PMEL-like	2	1	1	3
OG0001394	bile salt export pump	5	1	2	3
OG0001395	potassium voltage-gated channel subfamily H member 7-like isoform X1	2	2	2	1
OG0001396	cationic amino acid transporter 2-like	3	3	3	1
OG0001397	sialin-like	2	2	2	0
OG0001399	E3 ubiquitin- ligase MARCH1 isoform X1	2	1	2	0
OG0001400	kinase suppressor of Ras 1-like isoform X2	2	1	2	4
OG0001401	CCR4-NOT transcription complex subunit 6	2	2	2	1
OG0001402	serine threonine- phosphatase 4 regulatory subunit 3B	2	2	2	6
OG0001403	PR domain-containing 11 isoform X5	18	10	0	1
OG0001404	titin homolog isoform X1	4	2	3	4
OG0001405	transforming acidic coiled-coil-containing 1-like isoform X1	2	1	2	7
OG0001406	zinc finger BED domain-containing 1-like	17	13	0	0
OG0001407	BTB POZ domain-containing 2-like	2	2	2	4
OG0001408	cell surface A33 antigen	2	2	2	3
OG0001410	-cysteine N-palmitoyltransferase HHAT isoform X2	2	1	2	4
OG0001412	6-phosphofructo-2-kinase fructose-2,6-bisphosphatase 4-like isoform X1	2	2	2	6
OG0001414	neurabin-2-like isoform X1	2	2	2	0
OG0001416	zinc finger MYM-type 1-like	8	13	0	0
OG0001417	membrane progestin receptor gamma	2	2	1	3
OG0001418	E3 SUMO- ligase PIAS1-like isoform X1	2	2	2	4
OG0001419	ankyrin repeat and SOCS box 11-like	4	2	2	2
OG0001420	MAP kinase-interacting serine threonine- kinase 1	2	1	2	1
OG0001421	C-C motif chemokine 3-like	2	1	1	3
OG0001422	ataxin-7 3 isoform X1	2	2	2	7
OG0001423	rho GTPase-activating 23-like isoform X1	2	3	2	9
OG0001426	LINE-1 type transposase domain-containing 1	19	1	0	0
OG0001431	tetraspanin-9 isoform X2	2	2	2	2
OG0001436	SPARC	2	2	2	1
OG0001437	cell wall DAN4-like isoform X2	7	4	0	3
OG0001438	NACHT and WD repeat domain-containing 2 isoform X2	2	1	1	2
OG0001443	myocyte-specific enhancer factor 2A isoform X1	2	1	2	9
OG0001444	LIM domain-binding 1-A-like isoform X3	2	1	2	10
OG0001445	Kv channel-interacting 2 isoform X3	3	2	2	9
OG0001448	-L-isoaspartate(D-aspartate) O-methyltransferase isoform X2	2	1	2	6
OG0001449	coenzyme Q-binding COQ10 homolog mitochondrial	3	1	2	0
OG0001451	beta-1,4 N-acetylgalactosaminyltransferase 2-like	2	4	3	0
OG0001454	paired box Pax-6 isoform X1	2	1	2	8
OG0001456	Glutathione S-transferase theta-1	3	2	2	0
OG0001457	OTU domain-containing 4	2	1	1	1
OG0001459	envoplakin-like	2	3	2	2
OG0001460	arf-GAP domain and FG repeat-containing 1 isoform X7	2	2	1	0
OG0001462	alpha-N-acetylgalactosaminide alpha-2,6-sialyltransferase 3	2	2	2	3
OG0001464	kinesin KIF13B isoform X1	2	2	2	5
OG0001465	serine threonine- kinase 32C	2	3	2	1
OG0001466	calcitonin gene-related peptide-like isoform X2	3	2	2	5
OG0001468	arginase- mitochondrial	2	4	1	1
OG0001469	ELL-associated factor 2	2	1	1	2
OG0001470	bridging integrator 2	2	1	2	1
OG0001473	kinase C and casein kinase substrate in neurons 1	2	2	2	8
OG0001478	erlin-1	2	1	2	2
OG0001480	BTB POZ domain-containing 10 isoform X1	2	2	2	3
OG0001482	F-actin-uncapping LRRC16A isoform X1	2	2	2	2
OG0001483	5-hydroxytryptamine receptor 4-like	3	1	2	2
OG0001485	cytochrome c oxidase subunit 4 isoform mitochondrial-like	2	3	2	3
OG0001487	interferon regulatory factor 4-like	2	2	2	2
OG0001488	sialic acid-binding Ig-like lectin 14	2	2	2	2
OG0001490	F-box only 11 isoform X1	2	2	2	6
OG0001491	oxysterol-binding -related 1 isoform X1	2	2	2	7
OG0001493	polycomb suz12-B-like	2	2	2	7
OG0001494	turtle homolog B-like isoform X1	3	2	3	2
OG0001495	homeobox Nkx- -like isoform X2	2	1	2	5
OG0001497	dual specificity tyrosine-phosphorylation-regulated kinase 1B-like isoform X1	2	2	2	5
OG0001503	contactin-1	2	2	2	4
OG0001505	and PH domain-containing 6-like	2	2	2	3
OG0001506	Leucine-rich repeat-containing 1	2	0	1	2
OG0001509	SEC14 1	2	2	2	1
OG0001511	importin subunit alpha-4	2	1	2	3
OG0001513	zinc finger BED domain-containing 5-like	7	0	0	0
OG0001515	serine threonine- kinase ppk4-like	2	3	0	0
OG0001516	rho GTPase-activating 6 isoform X1	2	1	2	5
OG0001517	transcription initiation factor TFIID subunit 4	2	2	2	4
OG0001518	troponin slow skeletal and cardiac muscles-like	2	2	2	2
OG0001519	glutamine-rich 1 isoform X4	2	2	2	5
OG0001522	low-density lipo receptor-related 1-like	2	2	1	2
OG0001523	epidermal growth factor receptor kinase substrate 8 1	2	2	2	2
OG0001524	transmembrane FAM155A-like	2	1	2	3
OG0001526	collagen alpha-1(XXVIII) chain-like	2	1	1	3
OG0001527	gamma-adducin-like isoform X1	2	2	2	4
OG0001529	monocarboxylate transporter 8	2	2	2	0
OG0001530	ras-specific guanine nucleotide-releasing factor 2 isoform X1	2	1	2	3
OG0001532	serine threonine- kinase Sgk1 isoform X2	2	1	2	4
OG0001534	L _3 transcription factor activity	17	3	0	2
OG0001537	homeodomain-interacting kinase 1-like isoform X3	2	2	2	2
OG0001538	1-phosphatidylinositol 4,5-bisphosphate phosphodiesterase delta-1 isoform X1	2	2	2	1
OG0001539	brain mitochondrial carrier 1	2	2	2	1
OG0001540	serine threonine- kinase tousled-like 1	2	2	1	6
OG0001543	transport Sec61 subunit alpha-like 1	2	2	2	2
OG0001546	bifunctional 3 -phosphoadenosine 5 -phosphosulfate synthase 2-like	2	2	2	1
OG0001549	polypeptide N-acetylgalactosaminyltransferase 6-like	2	2	2	2
OG0001550	glutamine gamma-glutamyltransferase E-like	2	2	1	0
OG0001552	CREB-regulated transcription coactivator 1 isoform X1	3	2	1	0
OG0001553	rho GTPase-activating 29-like isoform X2	2	2	1	6
OG0001555	nectin-4-like isoform X2	2	2	2	1
OG0001556	supervillin-like isoform X3	2	2	2	3
OG0001558	KH domain- RNA- signal transduction-associated 1	2	0	1	5
OG0001559	formin-like isoform X1	2	2	3	1
OG0001561	semaphorin-4E-like	2	2	2	2
OG0001564	MARVEL domain-containing 2	2	2	2	5
OG0001565	3-hydroxy-3-methylglutaryl-coenzyme A reductase-like	2	2	2	3
OG0001566	synaptic vesicle glyco 2C-like	2	2	2	1
OG0001568	rho GTPase-activating 17 isoform X3	3	2	1	0
OG0001569	vacuolar fusion MON1 homolog B	2	2	2	2
OG0001570	transcription factor AP-2-alpha isoform X1	2	2	2	4
OG0001571	dnaJ homolog subfamily A member 1-like	2	1	2	1
OG0001572	probable E3 ubiquitin- ligase HERC4 isoform X1	2	2	2	1
OG0001573	acetyl-coenzyme A cytoplasmic-like	2	2	2	1
OG0001574	catenin delta-1-like isoform X8	2	2	1	5
OG0001576	transmembrane channel 6	3	2	3	1
OG0001577	epsin-3-like isoform X1	2	2	2	2
OG0001579	lysine-specific demethylase 6B	2	2	2	2
OG0001580	zinc finger 395 isoform X1	2	3	2	1
OG0001581	Tectonin beta-propeller repeat-containing 1	2	2	2	3
OG0001582	sterol 26- mitochondrial-like	2	1	1	2
OG0001584	UDP-N-acetylhexosamine pyrophosphorylase 1	2	2	2	4
OG0001585	GDNF family receptor alpha-2-like	2	1	1	1
OG0001586	myoferlin-like isoform X2	3	2	2	3
OG0001587	melanophilin-like isoform X1	3	2	0	0
OG0001591	epidermal growth factor receptor kinase substrate 8 3	2	2	2	2
OG0001596	fibroblast growth factor receptor substrate 2-like	2	3	1	3
OG0001597	ELAV 1 isoform X1	2	3	2	1
OG0001599	oxysterol-binding -related 8 isoform X3	2	1	2	2
OG0001600	L-isoaspartate O-methyltransferase domain-containing 1	2	2	2	2
OG0001601	shisa-9	2	2	0	2
OG0001602	60S ribosomal L7-like 1	3	2	2	2
OG0001605	MOB kinase activator 3C	2	1	1	4
OG0001607	fibroblast growth factor 12 isoform X1	2	3	1	5
OG0001610	filamin-A-interacting 1-like	2	1	2	2
OG0001611	bone morphogenetic receptor type-1B-like	2	2	1	4
OG0001613	retinol dehydrogenase 12-like	2	2	2	2
OG0001615	rho guanine nucleotide exchange factor 7-like isoform X1	2	2	2	1
OG0001617	patatin-like phospholipase domain-containing 2	2	2	2	2
OG0001618	NADP-dependent malic enzyme-like	2	1	2	2
OG0001619	ubiquitin-associated and SH3 domain-containing B-like isoform X2	2	2	2	0
OG0001620	choriogenin L	5	1	3	1
OG0001623	transmembrane emp24 domain-containing 4-like	3	2	2	1
OG0001624	serine-rich adhesin for platelets-like isoform X1	2	2	2	4
OG0001625	mid1-interacting 1	2	1	1	3
OG0001626	cysteine-rich hydrophobic domain-containing 2	2	2	1	2
OG0001627	terminal uridylyltransferase 4 isoform X1	2	1	2	2
OG0001628	CUB domain-containing 1-like	2	2	2	2
OG0001629	RNA-binding 24	2	2	2	3
OG0001630	transcription factor Sp8 isoform X2	2	0	2	3
OG0001631	voltage-dependent calcium channel subunit alpha-2 delta-2 isoform X1	2	2	3	3
OG0001632	engulfment and cell motility 2 isoform X3	2	2	2	2
OG0001633	striatin-interacting 1	2	2	2	2
OG0001634	myosin light polypeptide 6 isoform X1	3	2	2	5
OG0001637	cullin-3	2	1	2	2
OG0001638	disabled homolog 1-like isoform X1	2	1	2	6
OG0001639	circulating cathodic antigen-like	26	0	0	1
OG0001640	asporin	2	1	2	1
OG0001641	endoplasmic reticulum mannosyl-oligosaccharide 1,2-alpha-mannosidase-like	3	1	2	1
OG0001643	lysosome membrane 2-like isoform X1	2	2	2	4
OG0001644	calmodulin-regulated spectrin-associated 1-B-like isoform X5	2	2	2	4
OG0001648	actin-binding LIM 3 isoform X2	2	2	2	2
OG0001651	septin-2 isoform X1	2	1	2	3
OG0001652	arfaptin-2-like isoform X3	2	2	2	8
OG0001654	G- -signaling modulator 1 isoform X1	2	1	1	3
OG0001655	phosphatase 1H-like	2	2	2	2
OG0001656	caldesmon actin binding	2	2	2	5
OG0001657	regulator of cytokinesis 1 isoform X1	3	2	1	7
OG0001658	beta-1,3-galactosyl-O-glycosyl-glyco beta-1,6-N-acetylglucosaminyltransferase 3	4	1	1	0
OG0001660	Ganglioside-induced differentiation-associated 1	2	0	2	0
OG0001662	myosin heavy fast skeletal muscle-like	36	0	0	0
OG0001663	prospero homeobox 1-like	2	2	2	3
OG0001665	PREDICTED: uncharacterized protein LOC106676933	2	9	2	0
OG0001668	mucolipin-3-like	2	2	2	3
OG0001669	pituitary adenylate cyclase-activating polypeptide type I receptor-like isoform X1	2	2	2	5
OG0001672	acetylserotonin O-methyltransferase	2	2	2	2
OG0001673	cyclin-dependent kinase 1	2	1	1	0
OG0001674	lifeguard 2-like	2	1	2	2
OG0001677	mitochondrial Rho GTPase 1-A isoform X2	2	2	2	2
OG0001678	prostaglandin E2 receptor EP4 subtype-like	3	2	1	2
OG0001680	potassium channel subfamily K member 4-like	2	2	1	2
OG0001682	kelch 4 isoform X1	2	2	0	3
OG0001684	nuclear factor of activated T- cytoplasmic 1-like	2	1	2	3
OG0001685	transmembrane anterior posterior transformation 1 homolog isoform X2	2	3	2	3
OG0001686	roundabout homolog 2-like isoform X2	2	2	2	4
OG0001687	14-3-3 gamma-B	2	2	2	1
OG0001688	probable palmitoyltransferase ZDHHC12 isoform X1	3	2	2	2
OG0001689	electrogenic sodium bicarbonate cotransporter 1-like	2	2	2	4
OG0001690	neuropeptide FF receptor 2	2	2	1	2
OG0001693	bromodomain adjacent to zinc finger domain 2B-like isoform X1	2	2	2	4
OG0001694	caspase-8-like isoform X1	8	3	3	0
OG0001695	Collagen alpha-2(VI) chain	2	2	2	3
OG0001696	glutaminefructose-6-phosphate aminotransferase [isomerizing] 1	2	1	2	2
OG0001698	RNA-binding Raly isoform X1	2	2	2	5
OG0001699	regulator of G- signaling 20 isoform X1	2	2	2	5
OG0001701	inter-alpha-trypsin inhibitor heavy chain H3-like	2	1	0	1
OG0001702	NEDD8-activating enzyme E1 catalytic subunit isoform X1	2	2	2	9
OG0001704	dnaJ homolog subfamily B member 12	2	3	2	3
OG0001705	zinc finger CCHC domain-containing 24-like	2	2	2	6
OG0001706	uridine phosphorylase 2	2	2	2	2
OG0001707	polypeptide N-acetylgalactosaminyltransferase 1	2	2	2	3
OG0001708	mediator of RNA polymerase II transcription subunit 26 isoform X1	2	2	2	6
OG0001709	crumbs homolog 1 isoform X1	2	2	2	6
OG0001710	V-type proton ATPase subunit E 1-like	2	2	2	2
OG0001712	agouti-signaling -like	2	2	3	0
OG0001714	disintegrin and metallo ase domain-containing 11 isoform X2	3	2	2	3
OG0001715	polymerase I and transcript release factor-like	2	2	2	1
OG0001716	histone acetyltransferase KAT2B	2	1	2	2
OG0001717	SOGA3-like isoform X4	2	2	1	5
OG0001718	phosphatidate phosphatase LPIN1-like isoform X1	3	2	2	3
OG0001719	adenylate cyclase type 3-like	2	2	2	0
OG0001720	proto-oncogene c-Fos-like	2	0	2	4
OG0001721	A disintegrin and metallo ase with thrombospondin motifs 16	2	2	1	1
OG0001722	ammonium transporter Rh type C 2	2	2	2	1
OG0001723	spindlin-Z-like	2	3	2	6
OG0001725	Kinesin KIF2A	2	2	2	1
OG0001726	rabphilin-3A isoform X1	4	2	2	3
OG0001727	N-acetylglucosamine-6-sulfatase-like	2	2	2	2
OG0001729	adenylate cyclase type 9	2	2	1	2
OG0001732	oxysterol-binding -related 2-like	2	3	2	1
OG0001733	PHD finger 20-like	2	1	1	0
OG0001735	A-kinase anchor 13 isoform X2	3	2	2	1
OG0001736	ankyrin repeat domain-containing 50-like	2	2	2	3
OG0001737	magnesium transporter 1	3	2	1	2
OG0001738	RING finger 150	3	2	2	3
OG0001740	transport Sec24D	2	1	2	2
OG0001741	FAM160B1	2	1	2	1
OG0001743	zinc finger 362-like isoform X1	2	2	2	3
OG0001744	TAR DNA-binding 43-like isoform X2	2	2	2	4
OG0001747	probable bifunctional methylenetetrahydrofolate dehydrogenase cyclohydrolase 2	2	2	2	2
OG0001748	ethanolamine-phosphate cytidylyltransferase-like	2	2	1	2
OG0001749	oxysterol-binding -related 3-like	2	2	2	5
OG0001752	neuronal PAS domain-containing 3	2	2	1	2
OG0001755	regulator of G- signaling 17 isoform X3	2	2	2	2
OG0001759	large neutral amino acids transporter small subunit 4-like isoform X1	2	3	2	2
OG0001761	intestinal mucin	3	1	0	1
OG0001763	homeobox engrailed-1-B-like	2	2	3	3
OG0001764	acyl-coenzyme A thioesterase 11	2	2	2	1
OG0001765	ran GTPase-activating 1 isoform X1	2	3	2	0
OG0001766	SLAIN motif-containing 1	2	3	2	2
OG0001769	adenosine receptor A1-like	2	2	2	3
OG0001771	baculoviral IAP repeat-containing -A-like	4	2	1	2
OG0001772	zinc finger 239-like	2	4	0	1
OG0001775	serine threonine- phosphatase 2A catalytic subunit alpha isoform-like	2	2	2	2
OG0001778	maternal exuperantia-2-like	8	2	1	2
OG0001780	bromodomain-containing 1-like isoform X2	3	2	2	2
OG0001781	eukaryotic translation initiation factor 4 gamma 1 isoform X7	2	0	1	0
OG0001783	ras-related Rab-19-like	2	2	1	2
OG0001784	transmembrane 17B-like	2	2	2	2
OG0001786	PDZ and LIM domain 5-like isoform X1	2	2	1	3
OG0001787	phospholipid phosphatase-related type 4-like	2	2	2	0
OG0001789	fatty acid-binding brain-like	2	2	2	2
OG0001791	SH2 domain-containing adapter F-like isoform X1	2	2	2	4
OG0001792	neuronal acetylcholine receptor subunit alpha-9-like	2	2	1	2
OG0001794	rho-related GTP-binding -like	2	3	2	2
OG0001796	probable E3 ubiquitin- ligase HERC4	4	2	2	2
OG0001799	prostaglandin E2 receptor EP1 subtype-like	3	2	2	3
OG0001801	ankyrin repeat domain-containing 34A	2	1	2	2
OG0001803	integrin beta-1-like	2	1	2	1
OG0001804	hydrocephalus-inducing homolog	3	1	1	3
OG0001805	GMP reductase 1	2	3	2	2
OG0001807	pannexin-1-like	2	2	2	2
OG0001809	homeobox EMX1-like	2	2	2	1
OG0001810	calmodulin-regulated spectrin-associated 2 isoform X1	2	1	2	2
OG0001811	interferon regulatory factor 1-like	2	2	2	1
OG0001813	ladderlectin-like	2	1	1	1
OG0001814	sentrin-specific protease 7-like isoform X1	3	3	1	2
OG0001815	phosphomannomutase 1	2	2	2	1
OG0001817	ankyrin repeat and IBR domain-containing 1-like isoform X1	2	1	2	1
OG0001818	desmin-like isoform X2	2	2	2	1
OG0001820	transport Sec24B-like	2	2	2	1
OG0001821	sodium bicarbonate transporter 11 isoform X1	2	2	2	1
OG0001822	four and a half LIM domains 1-like	2	2	1	3
OG0001826	meprin A subunit alpha-like	4	2	1	1
OG0001827	Green sensitive opsin RH2A	3	1	2	1
OG0001828	sodium-coupled neutral amino acid transporter 3-like isoform X1	2	2	2	5
OG0001829	dual specificity tyrosine-phosphorylation-regulated kinase 3 isoform X1	2	1	2	3
OG0001830	ubiquitin carboxyl-terminal hydrolase 49	2	2	2	3
OG0001831	caveolin-1	2	2	2	2
OG0001832	sphingomyelin synthase-related 1	2	2	2	6
OG0001835	5 -AMP-activated kinase catalytic subunit alpha-1	2	2	2	3
OG0001836	activated CDC42 kinase 1 isoform X3	2	2	2	5
OG0001837	pyruvate dehydrogenase E1 component subunit mitochondrial-like isoform X1	2	2	2	5
OG0001838	ecotropic viral integration site 5 homolog isoform X1	2	1	2	1
OG0001839	neuroplastin-like isoform X1	2	1	2	5
OG0001840	mitochondrial glutamate carrier 1-like	2	2	2	4
OG0001841	D(2) dopamine receptor	2	2	2	1
OG0001842	lysosomal thioesterase PPT2-like	2	2	1	2
OG0001843	splicing factor U2AF 65 kDa subunit isoform X1	2	2	2	5
OG0001845	alpha-1-antitrypsin homolog	2	1	1	1
OG0001846	histone-binding N1 N2-like	2	2	2	3
OG0001847	otolin-1	2	2	2	3
OG0001848	glypican-1-like	2	2	2	1
OG0001849	tripartite motif-containing 3-like isoform X1	2	2	2	5
OG0001850	dedicator of cytokinesis 7-like isoform X4	2	2	2	2
OG0001851	transcription intermediary factor 1-alpha-like isoform X1	2	2	2	7
OG0001852	fibulin-1 isoform X2	2	2	2	3
OG0001853	glucoside xylosyltransferase 1-like	4	2	2	3
OG0001854	AT-rich interactive domain-containing 3B isoform X1	2	1	2	2
OG0001855	CTD small phosphatase 2	2	2	1	3
OG0001856	switch-associated 70	3	1	2	3
OG0001857	growth arrest-specific 2	2	1	2	3
OG0001859	mediator of RNA polymerase II transcription subunit 13-like	2	2	2	1
OG0001866	hepatocyte nuclear factor 4-alpha	2	1	2	3
OG0001867	calmodulin-regulated spectrin-associated 3-like isoform X1	2	0	2	4
OG0001868	zinc finger BED domain-containing 1-like	11	0	0	0
OG0001869	Transposon Ty3-G Gag-Pol poly	27	0	0	0
OG0001870	Retrovirus-related Pol poly from transposon 412	19	0	0	0
OG0001871	PREDICTED: uncharacterized protein K02A2.6-like	22	0	0	0
OG0001872	kelch 9	2	1	1	1
OG0001873	PREDICTED: uncharacterized protein LOC103375766	27	2	1	0
OG0001875	5 -AMP-activated kinase subunit gamma-1-like isoform X1	2	2	1	5
OG0001876	RNA-directed DNA polymerase from mobile element jockey	3	2	0	1
OG0001877	kinase C-binding 1-like isoform X3	2	2	2	3
OG0001878	poly(rC)-binding 2 isoform X1	2	2	2	6
OG0001879	opioid growth factor receptor-like	2	2	2	2
OG0001881	rho-related GTP-binding Rho6	2	2	2	2
OG0001883	PREDICTED: uncharacterized protein LOC107710894	20	17	1	0
OG0001885	piggyBac transposable element-derived 3-like	9	27	0	1
OG0001887	Lysine-specific demethylase 5B	2	1	2	2
OG0001888	GDP-L-fucose synthase-like	2	2	1	2
OG0001890	obscurin 1 isoform X1	2	2	2	3
OG0001892	V-type proton ATPase subunit S1	3	3	2	2
OG0001895	POU class transcription factor 1-like	2	2	1	1
OG0001896	acyl- thioesterase 2	2	2	1	3
OG0001900	calcium-binding mitochondrial carrier S -2 isoform X2	2	2	2	2
OG0001902	fibronectin-like	2	2	2	2
OG0001904	FAM219A isoform X1	2	2	2	4
OG0001905	matrix metallo ase-14-like	2	2	2	2
OG0001906	cysteine serine-rich nuclear 1	2	2	3	3
OG0001907	TOX high mobility group box family member 4-A-like isoform X1	3	2	3	2
OG0001909	inositol hexakisphosphate kinase 2-like	2	2	2	1
OG0001910	GATA-binding factor 2-like isoform X1	2	2	2	7
OG0001911	A disintegrin and metallo ase with thrombospondin motifs 20-like	2	2	2	1
OG0001912	glutamate receptor NMDA 2A-like	2	1	2	1
OG0001913	UPF0472 C16orf72 homolog	2	2	2	2
OG0001914	interferon extracellular region	3	2	3	0
OG0001917	kinesin KIF23 isoform X2	2	2	2	5
OG0001922	macoilin isoform X2	2	2	2	2
OG0001923	retinal guanylyl cyclase 2-like	2	1	1	1
OG0001924	nuclear receptor subfamily 2 group F member 6	2	2	2	5
OG0001927	semaphorin-3A	2	1	2	3
OG0001928	adenosine deaminase CECR1-A-like	2	2	2	1
OG0001930	retinal-specific ATP-binding cassette transporter-like isoform X1	2	2	2	2
OG0001931	tumor necrosis factor receptor superfamily member 16-like	2	1	2	2
OG0001933	dnaJ homolog subfamily C member 7	2	2	1	5
OG0001934	elongation of very long chain fatty acids 4-like	2	2	2	2
OG0001935	fasciculation and elongation zeta-2-like isoform X1	2	2	1	3
OG0001936	cyclic AMP-dependent transcription factor ATF-4-like	2	2	2	2
OG0001937	sushi domain-containing 4-like	2	2	2	4
OG0001938	vascular endothelial growth factor A-like isoform X1	2	1	2	4
OG0001939	voltage-dependent calcium channel gamma-4 subunit-like	3	2	2	2
OG0001941	ras association domain-containing 7-like	2	2	1	4
OG0001942	phospholipid hydroperoxide glutathione mitochondrial isoform X2	2	2	1	1
OG0001946	rap guanine nucleotide exchange factor 4-like	2	2	2	2
OG0001947	homeobox orthopedia isoform X1	2	2	2	5
OG0001948	homer homolog 1 isoform X2	3	2	2	3
OG0001951	tetratricopeptide repeat 28 isoform X2	2	1	2	3
OG0001952	occludin-like	2	2	1	1
OG0001953	ase-activated receptor 2-like	2	2	2	2
OG0001955	zinc finger BED domain-containing 1-like	8	4	0	0
OG0001958	UPF0606 KIAA1549-like isoform X1	2	1	2	2
OG0001959	C19orf12 homolog	2	2	3	2
OG0001960	UDP-glucose:glyco glucosyltransferase 2 isoform X3	2	2	2	0
OG0001961	dual 3 ,5 -cyclic-AMP and -GMP phosphodiesterase 11A	2	2	2	2
OG0001963	voltage-dependent calcium channel gamma-1 subunit	3	2	2	2
OG0001964	neuromedin-K receptor	2	2	2	1
OG0001965	Dok-7-like isoform X2	2	2	2	3
OG0001966	N-acyl-aromatic-L-amino acid amidohydrolase (carboxylate-forming) B-like	2	2	1	2
OG0001968	high-affinity choline transporter 1-like	2	2	2	3
OG0001970	retinal homeobox Rx1-like	2	2	2	1
OG0001971	beta-crystallin B1-like	2	2	2	2
OG0001972	transmembrane 121-like	2	2	2	2
OG0001973	TOX high mobility group box family member 2 isoform X5	2	2	2	5
OG0001975	MOB kinase activator 1A	2	2	1	2
OG0001977	growth hormone-regulated TBC 1-A-like	2	2	2	3
OG0001978	multiple C2 and transmembrane domain-containing 2-like	2	2	1	4
OG0001979	retinoid isomerohydrolase	2	2	2	2
OG0001980	centrosomal of 170 kDa isoform X3	2	2	2	3
OG0001981	Transcription factor AP-4	2	1	2	5
OG0001982	serine threonine- phosphatase 6 regulatory ankyrin repeat subunit A-like isoform X1	2	2	2	3
OG0001983	serine threonine- phosphatase 4 regulatory subunit 2-A-like isoform X1	2	1	2	3
OG0001984	leucine-rich repeat and fibronectin type-III domain-containing 5-like	2	2	2	2
OG0001985	ETS domain-containing Elk-3-like	2	3	2	4
OG0001986	spindle pole body component 110-like	11	13	7	1
OG0001987	histone-lysine N-methyltransferase EHMT1-like isoform X1	2	3	2	1
OG0001988	arrestin domain-containing 1	2	2	2	1
OG0001989	calcium calmodulin-dependent kinase type 1D-like	2	2	2	0
OG0001990	zinc finger 687	2	3	2	1
OG0001993	transcription cofactor HES-6-like	2	3	2	2
OG0001996	sorting nexin-12 isoform X2	2	1	2	2
OG0001997	cytochrome P450 26B1	2	2	2	2
OG0001999	AMP deaminase 3-like isoform X1	2	3	2	3
OG0002000	cadherin-related family member 1-like isoform X1	2	2	2	3
OG0002002	chromobox homolog 7-like	2	3	2	1
OG0002005	myostatin	3	3	2	2
OG0002006	coiled-coil domain-containing 136 isoform X2	3	3	1	3
OG0002007	kelch repeat and BTB domain-containing 13	2	2	1	2
OG0002008	tropomyosin alpha-4 chain-like isoform X1	4	1	2	8
OG0002009	ADP-ribosylation factor-binding GGA1-like isoform X2	2	3	2	0
OG0002012	myoD family inhibitor domain-containing	2	3	3	3
OG0002013	sortilin isoform X1	3	2	2	1
OG0002015	C-X-C chemokine receptor type 3-like	2	2	1	1
OG0002016	GTP-binding Di-Ras1	2	2	2	3
OG0002017	WD repeat domain phosphoinositide-interacting 1	2	2	1	4
OG0002018	placenta-specific gene 8 -like	2	2	0	4
OG0002019	ras-related Rab-35	2	3	1	1
OG0002020	hydroperoxide isomerase ALOXE3-like	3	5	3	2
OG0002021	potassium channel subfamily K member 2	2	2	2	4
OG0002022	ras-related Rab-4A	3	1	2	2
OG0002024	low-density lipo receptor	3	2	2	1
OG0002025	cyclic nucleotide-gated cation channel-like	3	2	1	1
OG0002027	importin-8 isoform X2	2	2	2	1
OG0002028	apoptosis-enhancing nuclease-like	2	3	0	2
OG0002029	lactase isoform X1	3	2	2	4
OG0002030	epoxide hydrolase 1	2	2	2	2
OG0002032	transmembrane 205	3	2	2	1
OG0002034	Wnt-5a-like	2	1	3	1
OG0002035	zinc finger E-box-binding homeobox 1	2	2	2	2
OG0002037	N-alpha-acetyltransferase auxiliary subunit	2	2	2	2
OG0002039	eukaryotic translation initiation factor 4E	2	2	1	1
OG0002041	FAM83F-like	2	3	2	1
OG0002042	6-phosphofructo-2-kinase fructose-2,6-bisphosphatase 2 isoform X2	3	1	1	3
OG0002043	sodium-dependent neutral amino acid transporter SLC6A17	2	2	2	3
OG0002046	interferon regulatory factor 5	2	1	2	2
OG0002048	non-syndromic hearing impairment 5-like	2	2	1	3
OG0002050	12-(S)-hydroxy-5,8,10,14-eicosatetraenoic acid receptor-like	2	2	3	4
OG0002053	eva-1 homolog B-like	4	1	2	2
OG0002055	F-box only 43	3	2	1	4
OG0002056	nucleobindin-2-like	2	2	2	1
OG0002058	disulfide-isomerase-like	2	1	1	2
OG0002062	serine-rich adhesin for platelets-like	4	3	0	5
OG0002065	carnitine O-palmitoyltransferase liver isoform-like isoform X1	2	2	1	2
OG0002068	regulator of nonsense transcripts 3A isoform X1	2	2	1	2
OG0002070	arrestin-C-like	3	2	2	4
OG0002071	fibroblast growth factor 13 isoform X2	2	2	2	6
OG0002072	neuropilin and tolloid 2	2	1	1	1
OG0002073	UPF0577 KIAA1324-like	2	2	2	3
OG0002074	solute carrier family 22 member 23-like	3	2	2	3
OG0002075	solute carrier family 25 member 40	2	2	2	3
OG0002076	ras association domain-containing 1 isoform X1	2	2	2	4
OG0002077	FAM212A-like	2	2	2	2
OG0002078	solute carrier family 25 member 34	2	2	2	2
OG0002079	glyco -N-acetylgalactosamine 3-beta-galactosyltransferase 1-B-like	2	2	2	2
OG0002080	receptor tyrosine- kinase erbB-3-like isoform X1	2	0	2	2
OG0002081	calpain-15-like	2	1	1	2
OG0002082	myosin-binding fast-type isoform X1	2	2	2	7
OG0002083	adenosine kinase-like isoform X1	2	2	2	3
OG0002084	frizzled-9	2	2	2	2
OG0002085	max-binding MNT isoform X1	2	2	2	4
OG0002087	plasminogen activator inhibitor 1 RNA-binding -like isoform X1	2	1	2	3
OG0002088	discoidin domain-containing receptor 2-like	2	2	2	3
OG0002089	probable polyketide synthase 1	2	1	1	1
OG0002090	probable cationic amino acid transporter	2	2	2	1
OG0002091	cytoglobin-1-like	2	2	1	2
OG0002092	junctional adhesion molecule C	2	2	2	2
OG0002093	semaphorin-4B-like	2	2	2	3
OG0002094	potassium voltage-gated channel subfamily A member 2-like	2	0	2	3
OG0002095	serine threonine- kinase NLK2-like	2	2	1	3
OG0002096	nuclear distribution nudE homolog 1-like	2	2	2	2
OG0002097	homeobox unc-4 homolog	2	2	2	2
OG0002098	prolactin receptor-like	2	2	2	2
OG0002099	AN1-type zinc finger 5-like	2	2	2	2
OG0002101	coxsackievirus and adenovirus receptor homolog	2	2	2	2
OG0002102	glucocorticoid receptor-like	2	2	2	3
OG0002103	heat shock 70 kDa 4	3	2	2	3
OG0002105	ras-GEF domain-containing family member 1B	2	1	2	2
OG0002107	FAM69A-like	2	2	2	1
OG0002108	high affinity cationic amino acid transporter 1-like isoform X1	2	2	2	5
OG0002110	adenosine receptor A1-like	2	1	1	1
OG0002111	NAD(P) mitochondrial-like	2	1	2	2
OG0002112	Peroxisome proliferator-activated receptor alpha	2	2	2	3
OG0002113	caprin-1-like isoform X1	2	2	2	3
OG0002114	L-lactate dehydrogenase C chain isoform X1	2	2	2	4
OG0002116	zona pellucida-like domain-containing 1	2	2	2	3
OG0002117	pantothenate kinase 1-like isoform X2	2	2	2	2
OG0002119	tripartite motif-containing 16	4	2	2	4
OG0002121	serrate RNA effector molecule homolog	2	1	2	1
OG0002122	dysbindin-A-like	13	1	1	0
OG0002123	mitochondrial basic amino acids transporter isoform X1	3	1	2	2
OG0002124	6-phosphofructo-2-kinase fructose-2,6-bisphosphatase-like isoform X1	2	2	1	1
OG0002126	MTSS1 isoform X3	2	0	2	4
OG0002127	oxysterol-binding -related 7	2	2	1	1
OG0002129	free fatty acid receptor 3-like	2	0	2	3
OG0002132	aryl hydrocarbon receptor-like	2	2	2	2
OG0002133	ribose-phosphate pyrophosphokinase 1 isoform X1	2	2	2	3
OG0002134	neuropilin-2-like isoform X1	2	2	1	1
OG0002136	sodium- and chloride-dependent taurine transporter isoform X1	2	1	2	3
OG0002137	SSUH2 homolog isoform X1	3	2	1	3
OG0002138	transcription cofactor vestigial 4 isoform X2	2	2	2	3
OG0002139	bicaudal D homolog 2-like	2	2	2	2
OG0002140	Wnt-3a	2	1	2	2
OG0002141	pituitary adenylate cyclase-activating polypeptide type I receptor-like	2	2	2	2
OG0002142	nardilysin-like	2	2	2	0
OG0002143	paired amphipathic helix Sin3a	2	2	2	1
OG0002145	PREDICTED: uncharacterized protein C1orf106-like	2	2	1	3
OG0002146	calcium-binding and coiled-coil domain-containing 1-like	3	2	2	3
OG0002147	deoxyhypusine synthase	2	2	2	1
OG0002149	serine threonine- kinase NIM1	2	2	1	3
OG0002150	calsenilin-like isoform X2	2	2	2	4
OG0002151	jagunal homolog 1-A-like	3	2	1	3
OG0002152	insulin receptor substrate 2	2	2	2	3
OG0002153	transmembrane 263-like	2	2	1	3
OG0002155	palmitoyltransferase ZDHHC5	2	1	0	4
OG0002156	coiled-coil domain-containing 85A-like isoform X1	2	2	2	3
OG0002157	poliovirus receptor homolog isoform X1	2	1	1	1
OG0002158	kelch 31	2	2	0	3
OG0002159	Na(+) H(+) exchanger beta-like	2	2	2	2
OG0002163	flotillin-2 isoform X1	2	2	1	2
OG0002165	type I cytoskeletal 18-like	2	1	2	2
OG0002166	dnaJ homolog subfamily C member 11	2	2	2	2
OG0002167	TANC1 isoform X1	2	2	2	4
OG0002169	-glutamine gamma-glutamyltransferase K-like	2	2	2	3
OG0002170	vasoactive intestinal polypeptide receptor-like	3	1	1	1
OG0002172	delta-type opioid receptor-like	2	2	2	2
OG0002173	charged multivesicular body 5	2	2	2	2
OG0002175	semaphorin-4G-like	2	1	2	2
OG0002176	peripheral myelin 22	2	2	2	4
OG0002177	ubiquitin-conjugating enzyme E2 variant 2	2	2	1	1
OG0002178	monoacylglycerol lipase ABHD2-A	2	2	2	2
OG0002179	disks large homolog 5-like	2	1	2	2
OG0002180	testican-2	2	2	2	2
OG0002182	FAM46B	3	2	2	2
OG0002185	glucose-6-phosphate translocase-like	2	2	3	0
OG0002186	gamma-interferon-inducible lysosomal thiol reductase-like	2	2	1	2
OG0002187	dipeptidyl peptidase 9-like	2	2	2	2
OG0002188	microtubule-associated serine threonine- kinase 3-like isoform X1	2	2	2	2
OG0002189	homer homolog 3-like isoform X1	2	2	1	2
OG0002190	plasmalemma vesicle-associated	2	2	2	3
OG0002191	transmembrane and TPR repeat-containing 2	2	2	2	2
OG0002193	fructose-2,6-bisphosphatase TIGAR B-like isoform X1	2	2	2	2
OG0002195	band 3 anion transport	2	2	2	2
OG0002196	peroxisomal membrane PMP34-like	3	2	1	2
OG0002197	thrombospondin-1	2	2	2	2
OG0002198	homeobox SIX3	2	2	2	2
OG0002199	transcriptional repressor YY1-like isoform X1	2	1	2	3
OG0002200	CCR4-NOT transcription complex subunit 3 isoform X1	2	1	1	0
OG0002201	elongation factor 2	2	2	2	1
OG0002202	collagen type IV alpha-3-binding isoform X1	2	1	2	2
OG0002203	N-lysine methyltransferase SETD8-A-like	3	2	2	2
OG0002204	ankyrin repeat domain-containing 6 isoform X1	2	1	2	0
OG0002205	niban 1	2	2	2	1
OG0002206	cerebellar degeneration-related 2-like	4	2	2	3
OG0002207	testis-expressed sequence 2 -like isoform X1	2	2	2	4
OG0002209	vesicular inhibitory amino acid transporter	2	2	2	2
OG0002211	solute carrier family 23 member 1-like	2	2	2	2
OG0002214	WD40 repeat-containing SMU1	2	1	1	1
OG0002215	homeobox HMX2-like	2	2	2	2
OG0002216	claudin domain-containing 1-like	2	1	2	1
OG0002217	carboxypeptidase Z	2	2	2	3
OG0002219	adenylate cyclase type 2-like	11	2	0	0
OG0002220	alsin isoform X1	2	2	1	2
OG0002221	protocadherin-18-like isoform X1	2	1	2	3
OG0002224	anthrax toxin receptor 1-like	3	2	2	0
OG0002226	AP-2 complex subunit alpha-2 isoform X1	2	2	2	2
OG0002227	cullin-4A	2	2	2	3
OG0002228	Y+L amino acid transporter 2	3	2	2	2
OG0002229	transmembrane emp24 domain-containing 1-like	2	2	2	2
OG0002230	adhesion G -coupled receptor E1-like	2	1	1	3
OG0002231	MAGUK p55 subfamily member 6-like isoform X1	2	2	0	5
OG0002232	acetylcholinesterase collagenic tail peptide	2	0	2	2
OG0002233	homeobox Hox-A13	2	2	2	2
OG0002234	F-box only 6-like	2	1	0	2
OG0002235	monocarboxylate transporter 2	2	2	2	2
OG0002239	probable G- coupled receptor 22	2	2	2	4
OG0002240	BTB POZ domain-containing KCTD16-like	2	2	2	2
OG0002242	anoctamin-9-like	2	2	1	2
OG0002243	annexin A2-like	3	0	0	1
OG0002247	ras association domain-containing 8-like	2	3	1	0
OG0002248	brain-specific angiogenesis inhibitor 1-associated 2 1 isoform X2	3	2	1	2
OG0002249	ADP-ribosylation factor-binding GGA3 isoform X1	2	2	2	2
OG0002250	calpain-3-like isoform X2	3	3	2	2
OG0002252	sentrin-specific protease 5	2	2	1	2
OG0002253	rhotekin-like isoform X1	2	2	1	0
OG0002254	alpha-1,3-mannosyl-glyco 4-beta-N-acetylglucosaminyltransferase C-like	2	2	2	1
OG0002255	choline O-acetyltransferase-like	2	2	2	1
OG0002256	leucine-rich glioma-inactivated 1-like	2	2	2	2
OG0002257	leucine-rich immunoglobulin-like domain and transmembrane domain-containing 1	2	2	2	2
OG0002258	poly(ADP-ribose) glycohydrolase-like	2	2	2	3
OG0002262	desumoylating isopeptidase 2	2	3	1	0
OG0002263	zinc finger and BTB domain-containing 16-A-like	2	3	2	2
OG0002264	fibroblast growth factor receptor 1-A-like	2	2	2	5
OG0002265	tuftelin-like isoform X1	2	3	2	2
OG0002268	calcitonin gene-related peptide type 1 receptor-like	2	2	1	1
OG0002271	SCO1 mitochondrial	2	3	1	1
OG0002272	uncharacterized protein LOC110439519	13	1	0	0
OG0002273	ER membrane complex subunit 3-like	3	2	2	1
OG0002275	sodium-coupled neutral amino acid transporter 5	2	2	1	3
OG0002276	sodium channel subunit beta-4-like	2	1	2	2
OG0002280	cyclic nucleotide-gated channel cone photoreceptor subunit alpha-like	2	2	2	2
OG0002281	CD82 antigen-like	2	1	2	2
OG0002284	endosialin-like	2	3	1	2
OG0002285	melanopsin-B-like isoform X1	2	2	1	3
OG0002287	homeobox engrailed-2	2	2	2	2
OG0002288	phosphatase and actin regulator 1-like isoform X1	2	3	2	2
OG0002289	transmembrane 170B	2	2	2	1
OG0002290	ectonucleoside triphosphate diphosphohydrolase 4 isoform X1	3	2	2	0
OG0002292	D(4) dopamine receptor	2	2	2	1
OG0002293	tweety homolog 3 isoform X1	2	2	2	1
OG0002295	fascin	2	2	2	1
OG0002296	insulin-induced gene 1	2	1	1	1
OG0002297	phospholipid phosphatase 2-like	3	2	2	2
OG0002299	homeobox PKNOX2 isoform X1	2	1	2	0
OG0002301	eukaryotic translation initiation factor 4 gamma 2-like	2	2	2	1
OG0002302	ephrin-A3-like	2	2	2	2
OG0002303	SWI SNF-related matrix-associated actin-dependent regulator of chromatin subfamily B member 1	2	2	2	0
OG0002305	trophoblast glyco -like	2	2	2	2
OG0002306	somatostatin receptor type 5-like	2	2	2	1
OG0002308	BTB POZ domain-containing KCTD5-like	2	2	2	3
OG0002309	choline-phosphate cytidylyltransferase B isoform X1	2	2	2	1
OG0002310	U2 snRNP-associated SURP motif-containing -like	2	1	2	1
OG0002312	WD repeat-containing 47-like	2	2	2	3
OG0002313	LRR and PYD domains-containing 1b allele 2-like	4	1	0	0
OG0002314	long-chain-fatty-acid ligase 1 isoform X1	2	2	2	2
OG0002315	SWI SNF-related matrix-associated actin-dependent regulator of chromatin subfamily E member 1 isoform X1	2	2	2	3
OG0002317	G -activated inward rectifier potassium channel 2	2	2	2	2
OG0002318	transcription factor Sox-8-like	2	2	2	2
OG0002319	Anthrax toxin receptor 2	2	2	1	1
OG0002320	insulin-like growth factor-binding 1	2	2	2	3
OG0002322	lifeguard 1	2	2	2	2
OG0002323	diacylglycerol O-acyltransferase 1-like	2	2	1	2
OG0002326	ephrin type-A receptor 2-like	2	2	1	3
OG0002327	WD repeat-containing 82-like isoform X2	2	2	2	3
OG0002328	oxytocin receptor	2	2	2	2
OG0002329	polybromo-1 isoform X2	2	2	2	3
OG0002331	ubiquitin carboxyl-terminal hydrolase 31-like	2	2	2	0
OG0002332	liprin-alpha-3-like isoform X1	2	2	2	6
OG0002333	integrin beta-3-like	2	1	2	2
OG0002334	metallo ase inhibitor 2-like	3	2	2	2
OG0002336	importin-13-like	2	1	2	1
OG0002337	N-acetyltransferase ESCO2 isoform X1	2	2	2	1
OG0002339	RNA polymerase II elongation factor ELL-like	2	2	2	3
OG0002340	ubiquitin-conjugating enzyme E2 Q2-like isoform X1	3	2	2	3
OG0002342	myosin-binding H-like isoform X1	2	1	1	3
OG0002343	plakophilin-1	2	2	2	2
OG0002344	sorting nexin-27-like isoform X2	2	2	2	3
OG0002345	dual specificity kinase CLK2-like	2	2	2	4
OG0002346	xylosyltransferase 1-like	2	2	2	1
OG0002347	potassium channel subfamily T member 1-like isoform X3	2	2	2	1
OG0002348	tyrosine- kinase JAK2-like	3	2	2	2
OG0002349	neurofilament light polypeptide	5	2	2	2
OG0002350	Saxitoxin and tetrodotoxin-binding 1	2	2	3	1
OG0002351	Cytoplasmic FMR1-interacting 1	2	2	1	1
OG0002352	actin filament-associated 1-like 1 isoform X2	2	2	2	2
OG0002353	myelin proteolipid -like isoform X1	2	2	1	4
OG0002356	FAM78B-like	2	2	2	2
OG0002357	glypican-5-like isoform X1	2	2	2	2
OG0002358	tetratricopeptide repeat 39C-like	2	2	2	1
OG0002359	forkhead box O1-A-like	2	2	2	2
OG0002360	short transient receptor potential channel 4-like	2	2	2	3
OG0002362	SH2 domain-containing 5	2	1	2	3
OG0002364	monocarboxylate transporter 1-like	2	1	2	2
OG0002365	myosin light chain 4-like	2	1	1	2
OG0002367	lamina-associated polypeptide isoform beta-like	2	2	3	3
OG0002368	methionine aminopeptidase 2-like	2	2	2	2
OG0002369	DNA-binding RFX7-like isoform X1	2	3	2	2
OG0002370	anoctamin-4 isoform X1	2	2	2	4
OG0002372	collagen alpha-1(XXI) chain-like	2	1	2	2
OG0002373	enhancer of polycomb homolog 1-like isoform X1	2	1	2	1
OG0002374	pleckstrin homology domain-containing family A member 1-like isoform X7	2	2	1	4
OG0002375	lipid phosphate phosphatase-related type 3-like	2	1	2	2
OG0002376	7SK snRNA methylphosphate capping enzyme-like	2	1	1	2
OG0002377	BTB POZ domain-containing 17-like	2	2	2	2
OG0002378	Usher syndrome type-1G homolog isoform X1	2	2	2	2
OG0002381	B2 bradykinin receptor-like	3	1	3	2
OG0002382	procollagen galactosyltransferase 1-like	2	1	2	1
OG0002383	E3 ubiquitin- ligase NEDD4	2	2	2	2
OG0002388	achaete-scute homolog 1b-like	3	0	2	2
OG0002389	claudin-10-like isoform X1	2	0	2	3
OG0002391	amyloid beta A4 -like isoform X1	2	1	1	2
OG0002392	junctional adhesion molecule B-like	2	2	1	3
OG0002393	1-phosphatidylinositol 4,5-bisphosphate phosphodiesterase gamma-1-like	2	2	2	3
OG0002394	monoacylglycerol lipase ABHD6	2	2	2	1
OG0002396	5-aminolevulinate mitochondrial-like isoform X1	3	2	2	5
OG0002398	RNA-binding 38-like	2	2	1	1
OG0002399	RH1 opsin	2	1	2	2
OG0002401	bromodomain-containing 8	2	2	2	1
OG0002402	integrator complex subunit 6-like isoform X2	2	2	2	2
OG0002403	chemokine XC receptor 1-like	2	2	2	2
OG0002406	phosphatase 1 regulatory subunit 29-like	2	2	2	1
OG0002407	regulator of G- signaling 7-binding B-like	2	2	1	2
OG0002408	uncharacterized family 31 glucosidase KIAA1161-like	2	1	1	3
OG0002409	lipoxygenase homology domain-containing 1-like	2	2	1	1
OG0002410	carboxypeptidase O-like	4	3	3	2
OG0002411	double-stranded RNA-specific editase 1-like isoform X1	2	2	2	1
OG0002412	glucagon-1-like	2	2	2	2
OG0002413	retinol dehydrogenase 3-like	3	2	2	3
OG0002414	max-interacting 1-like isoform X1	2	2	2	3
OG0002416	E3 ubiquitin- ligase MARCH5	2	1	1	0
OG0002419	lamin intermediate filament	2	2	2	3
OG0002420	caspase 3	2	2	1	2
OG0002421	ubiquitin carboxyl-terminal hydrolase isozyme L3	2	2	0	3
OG0002423	4-hydroxyphenylpyruvate dioxygenase	2	2	2	2
OG0002425	matrilin-3-like isoform X1	2	2	1	4
OG0002427	-glutamine gamma-glutamyltransferase 2-like	2	2	1	2
OG0002429	tetraspan membrane of hair cell stereocilia	2	2	2	2
OG0002431	aromatic-L-amino-acid decarboxylase	2	2	2	1
OG0002432	cerebellin-1-like	2	2	2	3
OG0002433	alpha-2Db adrenergic receptor-like	2	2	2	2
OG0002434	oxygen-regulated 1-like	2	3	2	2
OG0002436	collectin-12	2	1	1	2
OG0002437	kelch repeat and BTB domain-containing 7	2	2	0	2
OG0002440	homeobox DBX1	2	2	2	1
OG0002442	SKI family transcriptional corepressor 1 homolog-B-like isoform X1	2	2	2	3
OG0002443	zinc finger 503-like	2	2	2	2
OG0002448	activin receptor type-1	2	1	2	1
OG0002451	anoctamin-8 isoform X1	2	2	2	2
OG0002452	Abhydrolase domain-containing 8	2	2	2	2
OG0002454	kin of IRRE 1 isoform X2	2	2	2	1
OG0002455	RUN domain-containing 3A-like isoform X1	2	2	1	3
OG0002457	peptidyl-prolyl cis-trans isomerase FKBP10	2	2	2	1
OG0002458	rho-related GTP-binding -like	2	1	2	2
OG0002459	signal transducer and activator of transcription 5B-like	2	2	2	3
OG0002460	serine threonine- kinase tousled-like 2 isoform X1	2	2	2	4
OG0002461	failed axon connections homolog	2	2	0	3
OG0002462	E3 ubiquitin- ligase rnf146-like	3	1	2	5
OG0002465	sphingolipid delta(4)-desaturase DES1	2	2	2	2
OG0002466	fibroblast growth factor receptor-like 1	2	1	2	2
OG0002467	germ cell-specific gene 1	3	2	2	2
OG0002468	sodium-dependent dopamine transporter	2	2	2	2
OG0002469	furin	2	2	2	1
OG0002470	nuclear receptor ROR-beta-like	2	2	2	1
OG0002471	signal-transducing adaptor 2-like	2	2	2	4
OG0002473	AP-3 complex subunit beta-1 isoform X1	2	2	1	1
OG0002474	phosphatidylinositol 4-kinase alpha isoform X2	2	2	2	4
OG0002475	membrane-associated phosphatidylinositol transfer 2-like	2	2	2	4
OG0002476	Golgi phospho 3	3	2	2	0
OG0002477	testis-expressed sequence 2 -like	2	2	2	2
OG0002478	ER lumen -retaining receptor 2	2	3	1	2
OG0002479	60S ribosomal L3	2	3	2	2
OG0002481	vesicle-associated membrane -associated B C isoform X1	2	2	2	3
OG0002483	microphthalmia-associated transcription factor-like isoform X1	2	2	2	3
OG0002485	mitogen-activated kinase 12-like	2	1	1	2
OG0002487	noelin-3-like	2	2	2	2
OG0002488	phosphoenolpyruvate carboxykinase [GTP] mitochondrial	2	2	2	2
OG0002489	calsequestrin-2-like	3	1	2	3
OG0002490	lunapark-B-like isoform X3	2	2	2	1
OG0002491	alpha-2C adrenergic receptor-like	2	2	2	2
OG0002492	E3 ubiquitin- ligase DTX4-like	2	1	2	2
OG0002493	procollagen C-endopeptidase enhancer 2-like	3	1	2	2
OG0002494	tetratricopeptide repeat 39B-like	2	3	2	2
OG0002496	GTP-binding Rheb	2	2	0	2
OG0002497	actin-binding LIM 1 isoform X6	2	2	0	5
OG0002498	unconventional myosin-Ih-like	2	2	2	2
OG0002499	CD81 antigen-like	2	2	2	1
OG0002501	drebrin-like protein	6	16	2	4
OG0002503	inactive phospholipase D5-like	2	2	1	2
OG0002505	guanine nucleotide-binding G(o) subunit alpha-like	2	2	2	3
OG0002506	glucagon receptor-like	2	2	2	0
OG0002507	golgin subfamily A member 7B-like	2	2	2	2
OG0002508	Stromal cell-derived factor 1	2	2	1	2
OG0002509	kelch-like ECH-associated 1	2	2	0	2
OG0002510	dynactin subunit 1-like isoform X5	2	2	2	2
OG0002513	arrestin domain-containing 3	2	2	2	2
OG0002515	transmembrane 198-B-like	2	3	2	2
OG0002516	AN1-type zinc finger 3-like	3	2	1	3
OG0002519	immediate early response 3-interacting 1	4	3	1	2
OG0002523	lactosylceramide 1,3-N-acetyl-beta-D-glucosaminyltransferase	5	3	4	1
OG0002524	glutamate receptor U1-like	2	2	2	2
OG0002525	transcription factor HIVEP3-like	11	14	0	1
OG0002526	guanine nucleotide-binding G(t) subunit alpha-2-like	2	2	2	2
OG0002527	neuronal acetylcholine receptor subunit non-alpha-3-like	2	1	2	3
OG0002528	dexamethasone-induced Ras-related 1-like	2	2	2	2
OG0002529	neuroblast differentiation-associated AHNAK-like	2	0	1	2
OG0002530	paraspeckle component 1 isoform X1	2	3	1	1
OG0002531	progestin and adipoQ receptor family member 3	2	1	2	2
OG0002533	gamma-aminobutyric acid type B receptor subunit 2-like	2	2	1	0
OG0002534	importin subunit alpha-1-like	3	2	2	1
OG0002535	matrix-remodeling-associated 8-like	2	2	2	2
OG0002537	solute carrier family 35 member F2-like	3	2	2	1
OG0002538	cysteine sulfinic acid decarboxylase	2	3	2	1
OG0002540	myoblast determination 1 homolog	2	2	2	2
OG0002541	fascin-2	2	2	2	1
OG0002545	tumor necrosis factor alpha	2	2	2	2
OG0002547	phosphatase 1A-like	2	2	2	1
OG0002548	ferric-chelate reductase 1	6	2	3	0
OG0002549	transgelin isoform X1	2	3	2	4
OG0002550	pancreatic progenitor cell differentiation and proliferation factor A-like	2	2	2	2
OG0002551	transmembrane 54-like isoform X1	2	2	2	2
OG0002553	core histone macro-	2	1	2	0
OG0002554	sprouty- EVH1 domain-containing 2	3	2	2	2
OG0002555	hepatocyte cell adhesion molecule	2	2	2	1
OG0002557	organic solute transporter subunit alpha-like	3	3	1	2
OG0002558	epithelial membrane 2-like	2	2	2	3
OG0002559	hsp90 co-chaperone Cdc37-like isoform X1	2	3	2	2
OG0002560	tetratricopeptide repeat 31-like isoform X2	2	3	1	2
OG0002561	Pol poly	4	0	0	0
OG0002564	calcium-binding 7	2	2	2	2
OG0002565	E3 ubiquitin- ligase RNF185	2	2	2	1
OG0002566	multivesicular body subunit 12B-like	2	2	2	1
OG0002568	DNA repair RAD51 homolog 1	2	3	1	0
OG0002569	RNA-binding Nova-1-like isoform X1	2	2	2	3
OG0002570	cGMP-dependent kinase 2	2	2	1	1
OG0002573	coatomer subunit zeta-1	2	2	2	2
OG0002575	acetylcholine receptor subunit beta	2	1	2	1
OG0002576	potassium channel subfamily K member 3-like	2	2	2	2
OG0002577	galectin-3-like isoform X1	2	0	1	2
OG0002578	Synaptophysin 1	3	2	2	2
OG0002582	cytochrome c oxidase subunit mitochondrial	2	2	1	2
OG0002583	sesquipedalian-1-like	2	2	2	3
OG0002584	myosin regulatory light chain skeletal muscle isoform	2	2	2	2
OG0002585	Progestin and adipoQ receptor family member 4	2	2	2	2
OG0002586	serine dehydratase-like	2	2	0	6
OG0002587	A disintegrin and metallo ase with thrombospondin motifs 15-like	2	1	2	2
OG0002590	ephrin-A1	2	2	2	2
OG0002591	LBH-like	2	2	2	3
OG0002592	homolog isoform X1	2	2	0	7
OG0002596	calretinin-like	2	1	2	1
OG0002598	L-Myc-1b-like	2	0	2	2
OG0002599	1-acylglycerol-3-phosphate O-acyltransferase ABHD5	2	2	2	2
OG0002600	neurexophilin-1	2	3	2	2
OG0002601	PREDICTED: uncharacterized protein LOC104950144	2	1	1	3
OG0002603	malate cytoplasmic isoform X1	2	2	2	1
OG0002605	mitochondrial coenzyme A transporter SLC25A42-like	2	2	2	1
OG0002609	solute carrier family 25 member 38-A-like	2	2	2	1
OG0002610	zinc finger 319-like	2	2	2	2
OG0002611	neuronal membrane glyco M6-a	2	1	2	3
OG0002612	rho GTPase-activating 22-like isoform X1	2	2	1	2
OG0002615	CD9 antigen-like isoform X1	2	2	2	3
OG0002617	solute carrier family 45 member 4-like	2	2	2	3
OG0002618	3-hydroxyisobutyrate mitochondrial-like	2	1	2	1
OG0002619	sodium potassium-transporting ATPase subunit gamma-like	2	2	0	6
OG0002622	proteasome activator complex subunit 4 isoform X2	2	2	2	1
OG0002625	solute carrier organic anion transporter family member 1C1-like isoform X1	2	2	2	5
OG0002626	histamine H3 receptor-like	2	1	2	2
OG0002628	amyloid beta A4 precursor -binding family B member 1-interacting	2	2	2	2
OG0002629	apolipo D-like	2	1	1	2
OG0002632	vacuolar sorting-associated 26B	2	2	2	3
OG0002634	zinc finger 710 isoform X2	2	1	2	2
OG0002635	lens fiber major intrinsic -like	2	1	2	2
OG0002637	neural cell adhesion molecule -like isoform X2	2	2	2	0
OG0002638	transmembrane 9	2	1	1	2
OG0002639	VIP36 isoform X1	2	2	2	1
OG0002640	glucocorticoid-induced transcript 1 -like	2	1	2	0
OG0002641	FAM46A-like	2	1	2	2
OG0002643	mpv17	2	2	2	2
OG0002644	si:dkey- precursor	4	3	3	3
OG0002645	sodium-dependent phosphate transporter 1-A-like	2	2	2	2
OG0002646	transmembrane 230-like	2	2	2	2
OG0002649	beta-2 adrenergic receptor-like	2	2	2	0
OG0002650	serine arginine-rich splicing factor 11-like isoform X1	2	1	2	1
OG0002651	chondroitin sulfate proteoglycan 4-like	2	1	2	1
OG0002653	lysosomal-associated transmembrane 4B-like	2	1	2	2
OG0002654	acetylcholine receptor subunit gamma	2	2	1	1
OG0002657	proto-oncogene tyrosine- kinase Src isoform X2	2	1	2	4
OG0002659	secretory carrier-associated membrane 5	2	1	2	2
OG0002660	transmembrane and coiled-coil domains 3 isoform X2	2	2	1	5
OG0002661	B-cell receptor-associated 29-like	3	0	1	4
OG0002662	protogenin B-like	2	2	2	2
OG0002663	tight junction ZO-1 isoform X5	2	2	2	2
OG0002664	group XIIB secretory phospholipase A2	2	2	2	1
OG0002666	dixin-A-like	2	1	1	4
OG0002670	akirin-2-like	3	2	1	2
OG0002671	nuclear receptor-binding -like	2	2	2	3
OG0002674	charged multivesicular body 6	3	2	1	2
OG0002675	nuclear distribution nudE-like 1-B isoform X4	2	2	2	2
OG0002677	granulins isoform X1	2	1	2	2
OG0002678	60S ribosomal L5-like	3	1	2	2
OG0002679	FAM83H-like	3	2	2	3
OG0002681	homeobox Hox-B6	2	1	2	3
OG0002682	RNA polymerase II elongation factor ELL	2	0	2	2
OG0002683	leucine-rich repeat and transmembrane domain-containing 2	3	1	2	2
OG0002684	V-type proton ATPase 116 kDa subunit a isoform 2-like	2	1	1	2
OG0002685	PREDICTED: uncharacterized protein LOC104963613	31	0	0	1
OG0002686	hypothetical protein EH28_00276	27	0	0	0
OG0002687	beta-1,3-galactosyltransferase 1	2	0	2	3
OG0002688	THAP domain-containing 6-like	2	0	1	2
OG0002689	Mediator of RNA polymerase II transcription subunit 30	5	0	3	1
OG0002690	histone deacetylase 4-like isoform X2	2	2	2	2
OG0002691	FUN14 domain-containing 1	2	1	2	2
OG0002693	LSM14 homolog B	2	1	2	2
OG0002694	mitogen-activated kinase kinase kinase 12	2	2	2	2
OG0002695	glucose-6-phosphate 1-dehydrogenase-like	2	2	2	2
OG0002696	fibromodulin	2	1	1	2
OG0002700	excitatory amino acid transporter 2-like	2	1	1	3
OG0002701	ankyrin repeat domain-containing SOWAHC-like	2	2	2	1
OG0002702	dehydrogenase reductase SDR family member on chromosome X-like isoform X1	2	2	2	3
OG0002703	nuclear receptor subfamily 1 group D member 1-like	3	1	2	2
OG0002704	SPRY domain-containing 3-like	2	1	2	1
OG0002706	V-type proton ATPase 16 kDa proteolipid subunit	2	2	2	2
OG0002708	glycerol kinase-like isoform X1	2	2	2	3
OG0002709	prospero homeobox 1	2	0	2	2
OG0002710	sorcin	2	3	0	1
OG0002711	P2X purinoceptor 3-like	2	2	2	1
OG0002712	B-cell lymphoma leukemia 11A	2	1	2	2
OG0002713	upstream stimulatory factor 2-like isoform X1	2	2	2	6
OG0002714	protocadherin-1-like	2	2	2	2
OG0002715	claudin-7	2	2	2	2
OG0002716	histamine H2 receptor-like	2	1	2	2
OG0002718	mitogen-activated kinase 1-like	2	1	2	2
OG0002719	lifeguard 3-like isoform X1	2	2	1	2
OG0002720	cytidine deaminase-like	2	2	2	2
OG0002721	heme transporter HRG1	3	3	1	3
OG0002722	retinoschisin	2	2	2	1
OG0002723	Golgi reassembly-stacking 2 isoform X1	2	2	2	4
OG0002724	ubiquitin-conjugating enzyme E2 K	2	1	1	3
OG0002725	plexin domain-containing 2-like	2	1	2	1
OG0002726	probable G- coupled receptor 22	2	1	2	3
OG0002727	serine threonine- kinase endoribonuclease IRE1-like	2	1	1	1
OG0002728	plexin domain-containing 1-like isoform X1	2	2	1	4
OG0002729	PDZ domain-containing 7	2	2	2	2
OG0002731	mortality factor 4 1	2	2	1	3
OG0002732	ras-related Rab-39B-like	2	1	2	1
OG0002733	delta-type opioid receptor-like	2	2	2	3
OG0002734	PREDICTED: uncharacterized protein LOC106513442 isoform X2	20	5	7	0
OG0002736	phosducin-like	3	2	2	2
OG0002737	prolargin	2	1	2	3
OG0002738	equilibrative nucleoside transporter 2-like	2	2	1	0
OG0002739	vascular endothelial growth factor A-A-like isoform X1	2	1	2	5
OG0002740	desumoylating isopeptidase 1-like	4	2	2	2
OG0002743	ras-related Rab-15-like	2	2	2	2
OG0002744	synapse differentiation-inducing gene 1-like	2	2	2	1
OG0002745	visual system homeobox 2-like	2	2	2	2
OG0002746	transforming growth factor beta-3-like	2	2	2	2
OG0002747	leucine-rich repeat-containing 74A	2	2	1	1
OG0002748	dihydrolipoyllysine-residue succinyltransferase component of 2-oxoglutarate dehydrogenase mitochondrial-like	2	2	2	2
OG0002750	bromodomain-containing 2-like isoform X2	2	1	2	2
OG0002751	flotillin-1	2	3	1	2
OG0002754	integrin alpha-6-like isoform X1	2	2	2	2
OG0002755	nicotinamide nicotinic acid mononucleotide adenylyltransferase 3	2	2	2	2
OG0002757	zinc finger 703-like	2	2	2	2
OG0002758	TNF receptor-associated factor 2-like isoform X1	2	2	2	1
OG0002759	SEC14 2	2	2	2	2
OG0002760	ubiquitin-conjugating enzyme E2 L3-like	2	2	2	2
OG0002761	S100-A1	2	2	2	1
OG0002763	glucose-induced degradation 4 homolog	2	2	2	2
OG0002765	voltage-dependent calcium channel gamma-5 subunit	2	1	2	3
OG0002766	methionine-R-sulfoxide reductase B1-A-like	2	1	1	2
OG0002768	insulin-like growth factor-binding 5	2	2	1	2
OG0002769	serine mitochondrial	2	1	2	2
OG0002770	PRELI domain containing 3B-like	2	2	1	2
OG0002771	DEP domain-containing mTOR-interacting -like	2	2	1	2
OG0002772	bcl-2 1	2	2	1	4
OG0002773	LCHN	2	2	2	2
OG0002774	frizzled-3 isoform X1	2	2	2	2
OG0002775	ubiquitin carboxyl-terminal hydrolase 37-like isoform X2	5	2	2	0
OG0002776	transmembrane 56-B-like	2	1	1	1
OG0002777	vang 1	2	1	2	3
OG0002778	ras-related Rab-9A-like	2	1	2	3
OG0002781	T-cell leukemia homeobox 1-like	2	1	1	0
OG0002782	cytoplasmic phosphatidylinositol transfer 1-like	2	2	2	3
OG0002786	5,6-dihydroxyindole-2-carboxylic acid oxidase-like	2	2	2	2
OG0002788	hyaluronan-binding 2	2	2	1	0
OG0002790	epithelial membrane 3-like	3	2	1	3
OG0002791	Transitional endoplasmic reticulum ATPase	2	2	2	1
OG0002792	dnaJ homolog subfamily A member 2	2	1	0	1
OG0002793	monocarboxylate transporter 4	4	2	2	2
OG0002794	PREDICTED: uncharacterized protein LOC104958046 isoform X1	2	3	1	4
OG0002795	dehydrogenase reductase SDR family member 7C	2	2	2	2
[truncated: 2,038 more rows]
